# Supplementary material for: Early gut mycobiota and mother-offspring transfer
Source: Microbiome. 2017 Aug 24;5:107. doi: 10.1186/s40168-017-0319-x (PMC5571498; doi:10.1186/s40168-017-0319-x)
Supplement: Supplementary file 1 — Rarefaction table of sequenced samples. Table S2. ITS DNA concentration for all age groups. Table S3. Detectable fungal DNA in offspring according to maternal characteristics and offspring age. Table S4. Fungal DNA concentration in offspring according to maternal presence and offspring age. Table S5. Association between fungal DNA concentration in pregnant mothers and maternal use of antibiotics and probiotics. (XLSX 16 kb) [file 40168_2017_319_MOESM1_ESM.xlsx]

## Sheet: Table S1
Table S1. Rarefaction table of sequenced samples.
	Observed OTUs1 in mothers		Observed OTUs in offspring
Sequences per sample	Pregnant	Postpartum	10 days	90 days	360 days	720 days	Not classified
10	2.566	2.1	1.34	1.675	1.986	1.918	1.087
609	7.737	5.896	2.56	4.375	5.871	4.973	2.425
1208	9.658	7.332	3.227	5.275	7.371	6.673	3.025
1807	10.842	8.456	4.013	6.175	8.957	7.373	3.475
2406	12.097	9.316	4.38	6.65	9.786	8.4	3.938
3005	13.221	9.82	4.58	6.85	10.3	9.064	4.3
3604	13.908	10.612	5.2	6.95	11.386	9.718	4.325
4203	14.697	10.836	5.393	7.5	12.1	10.127	4.775
4802	15.355	11.464	5.847	8.45	12.086	10.573	4.875
5401	16.153	12.048	6.053	8.525	13.014	11.264	5.175
6000	16.597	12.308	6.06	8.35	13.414	11.536	5.213
1Operational Taxonomic Unit
The table indicates how many OTUs are identified by setting the rarefaction cut-off at different numbers. By setting the rarefaction to 6000 sequences per sample, we will include most of the OTUs without losing too many samples.

## Sheet: Table S2
Table S2 ITS DNA concentration for all age groups
	Estimated mean ITS concentration	95 % CI	P-value
Pregnant	3.85	3.62-4.07	<0.001
Postpartum	3.05	2.82-3.26	<0.001
10 days	2.81	2.55-3.08	<0.001
3 months	2.33	2.06-2.59	<0.001
1 year	2.19	1.94-2.45	<0.001
2 years	2.63	2.39-2.86	<0.001
A linear mixed model of ITS DNA concentrations in the mothers and offspring with mother-offspring pair as the random intercept. N=1094 observations in 293 different groups. The intraclass coefficient (ICC)=0.02.

## Sheet: Table S3
Table S3 Detectable fungal DNA in offspring according to maternal characteristics and offspring age
	OR	95 % CI	P-value	Ratio of OR (ref. 10 days)	95 % CI	P-value
Detectable fungal DNA in pregnant mother sample	1.54	1.01-2.34	0.04
Age-maternal detection interaction*			0.028
10 days, detected vs. undetected	3.7	1.24-11.0	0.019	1	-	-
3 months, detected vs. undetected	0.59	0.27-1.30	0.19	0.16	0.041-0.61	0.008
1 year, detected vs. undetected	2.14	0.91-5.02	0.082	0.58	0.14-2.30	0.43
2 years, detected vs. undetected	1.63	0.73-3.64	0.24	0.44	0.11-1.70	0.23
Maternal probiotic use	1.03	0.78-1.36	0.84
Caesarean section	1.24	0.82-1.88	0.3
The estimated OR and ratio of OR with 95 % CI and p-values for a two-level mixed logistic regression for detection of fungal DNA in offspring with mother-offspring pair as the random intercept. N=840 observations in 230 mother-offspring groups. The intraclass coefficient (ICC) < 0.01.
* Likelihood-Ratio (LR) test for overall effect of age-maternal fungal detection interaction

## Sheet: Table S4
Table S4 Fungal DNA concentration in offspring according to maternal presence and offspring age
	β	95 % CI	P-value
Fungal DNA conc. in pregnant mother sample	0.03	-0.03, 0.10	0.35
Age*	-	-	< 0.001
10 days (reference)	1	-	-
3 months	-0.65	-1.05, -0.26	0.001
1 year	-0.73	-1.12, -0.35	<0.001
2 years	-0.32	-0.69, 0.48	0.08
Probiotics	0.18	-0.09, 0.45	0.2
Caesarean section	0.06	-0.34, 0.46	0.79
A two-level linear mixed model of fungal DNA concentration in offspring with mother-offspring pair as the random intercept. N=492 observations in 205 mother-offspring groups. The intraclass coefficient (ICC) < 0.01. The covariates showed no significant interactions with age.
* Likelihood-Ratio (LR) test for an overall effect of age.

## Sheet: Table S5
Table S5. Association between fungal DNA concentration in pregnant mothers and maternal use of antibiotics and probiotics.
	Pregnant mother fungal DNA concentration
	β*	p	Β**	p
Maternal probiotics during late pregnancy	0.18	0.01	0.2	0.006
n=213/221
Maternal use of antibiotics in pregnancy	0.1	0.16	0.11	0.12
n=187/221
*Standardised regression coefficients in the crude multiple linear regression analyses
** Standardised regression coefficients in the linear regression analyses adjusted for maternal antibiotics when analysing the effect of maternal probiotics, and adjusted for maternal probiotics when analysing the effect of antibiotics.
