# Supplementary material for: Early gut mycobiota and mother-offspring transfer
Source: Microbiome. 2017 Aug 24;5:107. doi: 10.1186/s40168-017-0319-x (PMC5571498; doi:10.1186/s40168-017-0319-x)
Supplement: Supplementary file 3 — Concordance of fungal databases and final assignment. (XLSX 101 kb) [file 40168_2017_319_MOESM3_ESM.xlsx]

## Sheet: Ark1
Concordance of fungal databases and final assignment
OTU	OTU	BLAST (lowest e-value)	BLAST self-curated (percentage identity, given low E value; other han 100 %)	RDP Ribosomal Database Project (with 0,8 as the confidence threshold)	UNITE RDP (0,8 as the confidence threshold)	THF (lowest e-value)	Final taxonomy (phylum, class, order, family, genus, species)	Kingdom	Phylum	Class	Order	Family	Genus	Species	Notes (first name is current name)		Rules.
OTU_1	1	Uncultured ascomycete ITS region including 18S rRNA gene, ITS1, 5.8S rRNA gene, ITS2 and 28S rRNA gene, clone BF-OTU262	Debaryomyces subglobosus	Ascomycota, Saccharomycotina, Saccharomycetes, Saccharomycetidae, Saccharomycetales, Saccharomycetaceae, Debaryomyces	Ascomycota, Saccharomycetes, Saccharomycetales, Incertae_sedis_11, Debaryomyces, Debaryomyces_prosopidis|SH213690.06FU	Ascomycota, Saccharomycetes, Saccharomycetales, Saccharomycetaceae, Debaryomyces, hansenii	Ascomycota, Saccharomycetes, Saccharomycetales, Saccharomycetaceae, Debaryomyces, hansenii	Fungi	Ascomycota	Saccharomycetes	Saccharomycetales	Saccharomycetaceae	Debaryomyces	hansenii	Debaryomyces hansenii = Debaryomyces subglobosus. Totally identical in BLAST alignement		1. Concordance among all databases of the lowest common taxonomic level
OTU_2	2	Uncultured fungus clone SR_f91 18S ribosomal RNA gene, partial sequence; internal transcribed spacer 1, 5.8S ribosomal RNA gene, and internal transcribed spacer 2, complete sequence; and 28S ribosomal RNA gene, partial sequence	Saccharomyces cerevisiae	Ascomycota, Saccharomycotina, Saccharomycetes, Saccharomycetidae, Saccharomycetales, Saccharomycetaceae, Saccharomyces	Ascomycota, Saccharomycetes, Saccharomycetales, Saccharomycetaceae, Saccharomyces, Saccharomyces_cerevisiae|SH241331.06FU	Ascomycota, Saccharomycetes, Saccharomycetales, Saccharomycetaceae, Saccharomyces, cerevisiae	Ascomycota, Saccharomycetes, Saccharomycetales, Saccharomycetaceae, Saccharomyces, cerevisiae	Fungi	Ascomycota	Saccharomycetes	Saccharomycetales	Saccharomycetaceae	Saccharomyces	cerevisiae			2. Concordance among three databases of the lowest common taxonomic level
OTU_3	3	Uncultured Candida clone CHiv39 18S ribosomal RNA gene, internal transcribed spacer 1, 5.8S ribosomal RNA gene, internal transcribed spacer 2, and 28S ribosomal RNA gene, region	Candida, albicans	Ascomycota, Saccharomycotina, Saccharomycetes, Saccharomycetidae, Saccharomycetales, Saccharomycetales_Incertae sedis, Candida	Ascomycota, Saccharomycetes, Saccharomycetales, Saccharomycetales_unidentified, Saccharomycetales_unidentified_1, Saccharomycetales_sp|SH196646.06FU	Ascomycota, Saccharomycetes, Saccharomycetales, Saccharomycetaceae, Candida, albicans	Ascomycota, Saccharomycetes, Saccharomycetales, Saccharomycetaceae, Candida sp.	Fungi	Ascomycota	Saccharomycetes	Saccharomycetales	Saccharomycetaceae	Candida	albicans	Totally identical in BLAST alignment		3. A good reason for using only two. Must be stated.
OTU_4	4	Rhodotorula mucilaginosa strain PMM08-3684L isolate ISHAM-ITS_ID MITS2206 18S ribosomal RNA gene, partial sequence; internal transcribed spacer 1, 5.8S ribosomal RNA gene, and internal transcribed spacer 2, complete sequence; and 28S ribosomal RNA gene, partial sequence	Rhodotorula, mucilaginosa	Basidiomycota, Pucciniomycotina, Microbotryomycetes, Microbotryomycetes_Incertae sedis, Sporidiobolales, Sporidiobolales_Incertae sedis, Rhodotorula, Rhodotorula mucilaginosa	Basidiomycota, Microbotryomycetes, Sporidiobolales, Incertae_sedis_25, Rhodotorula, Rhodotorula_mucilaginosa|SH228918.06FU	Basidiomycota, Microbotryomycetes, Sporidiobolales, Rhodotorula, Rhodotorula, mucilaginosa	Basidiomycota, Microbotryomycetes, Sporidiobolales, Incertae sedis, Rhodotorula, mucilaginosa	Fungi	Basidiomycota	Microbotryomycetes	Sporidiobolales	Incertae sedis	Rhodotorula	mucilaginosa			4. Unidentified
OTU_5	5	Uncultured compost fungus 18S rRNA gene (partial), ITS1, 5.8S rRNA gene, ITS2 and 28S rRNA gene (partial), clone NK007_018	Candida (99 %)	Ascomycota, Saccharomycotina, Saccharomycetes, Saccharomycetidae, Saccharomycetales, Saccharomycetales_Incertae sedis, Candida, Candida sake	Ascomycota, Saccharomycetes, Saccharomycetales, Incertae_sedis_11, Candida, Candida_sp|SH239468.06FU	Ascomycota, Saccharomycetes, Saccharomycetales, Saccharomycetaceae, Candida, sake	Ascomycota, Saccharomycetes, Saccharomycetales, Saccharomycetaceae, Candida sp. (sake)	Fungi	Ascomycota	Saccharomycetes	Saccharomycetales	Saccharomycetaceae	Candida
OTU_6	6	Cryptococcus curvatus isolate Ecu95 18S ribosomal RNA gene, partial sequence; internal transcribed spacer 1, 5.8S ribosomal RNA gene, and internal transcribed spacer 2, complete sequence; and 28S ribosomal RNA gene, partial sequence	Cryptococcus, curvatus	Basidiomycota, Agaricomycotina, Tremellomycetes, Tremellomycetes_Incertae sedis, Tremellales, Tremellales_Incertae sedis, Cryptococcus g1, Cryptococcus curvatus	Basidiomycota, Tremellomycetes, Tremellales, Incertae_sedis_12, Cryptococcus_1, Cryptococcus_cyanovorans|SH198639.06FU	Basidiomycota, Tremellomycetes, Tremellales, Trichosporonaceae, Trichosporon, mucoides	Basidiomycota, Tremellomycetes, Tremellales, Tremellaceae, Cryptococcus, curvatus	Fungi	Basidiomycota	Tremellomycetes	Tremellales	Tremellaceae	Cryptococcus	curvatus
OTU_7	7	Uncultured fungus clone DP-F-OTU1 18S ribosomal RNA gene, partial sequence; internal transcribed spacer 1, 5.8S ribosomal RNA gene, and internal transcribed spacer 2, complete sequence; and 28S ribosomal RNA gene, partial sequence	Cladosporium sp.	Ascomycota, Pezizomycotina, Dothideomycetes, Dothideomycetidae, Capnodiales, Mycosphaerellaceae, Cladosporium	Ascomycota	Ascomycota, Dothideomycetes, Capnodiales, Davidiellaceae, Cladosporium, phaenocomae	Ascomycota, Dothideomycetes, Capnodiales, Cladosporiaceae, Cladosporium sp.	Fungi	Ascomycota	Dothideomycetes	Capnodiales	Cladosporiaceae	Cladosporium
OTU_8	8	Uncultured fungus clone 035A12394 18S ribosomal RNA gene, partial sequence; internal transcribed spacer 1, complete sequence; and 5.8S ribosomal RNA gene, partial sequence	Pichia (99 %)	Ascomycota, Saccharomycotina, Saccharomycetes, Saccharomycetidae, Saccharomycetales, Pichiaceae, Pichia, Pichia jadinii	Ascomycota, Saccharomycetes, Saccharomycetales, Incertae_sedis_11, Cyberlindnera, Cyberlindnera_jadinii|SH230260.06FU	Ascomycota, Saccharomycetes, Saccharomycetales, Saccharomycetaceae, Cyberlindnera, jadinii	Ascomycota, Saccharomycetes, Saccharomycetales, Saccharomycetaceae, Cyberlindnera, jadinii	Fungi	Ascomycota	Saccharomycetes	Saccharomycetales	Saccharomycetaceae	Cyberlindnera	jadinii	Cyberlindnera jadinii = Pichia jadinii
OTU_9	9	Uncultured Galactomyces clone CEobese41 18S ribosomal RNA gene, partial sequence; internal transcribed spacer 1, 5.8S ribosomal RNA gene, and internal transcribed spacer 2, complete sequence; and 28S ribosomal RNA gene, partial sequence	Galactomyces geotrichum (99 %)		Ascomycota, Saccharomycetes, Saccharomycetales, Dipodascaceae, Dipodascaceae_unidentified	Ascomycota, Saccharomycetes, Saccharomycetales, Dipodascaceae, Galactomyces, candidus	Ascomycota, Saccharomycetes, Saccharomycetales, Dipodascaceae, Dipodascus, geotrichum	Fungi	Ascomycota	Saccharomycetes	Saccharomycetales	Dipodascaceae	Dipodascus	geotrichum	Dipodascus geotrichum = Galactomyces candidus; Dipodascus = Galactomyces. Totally identical in BLAST al.
OTU_10	10	Devriesia fraseriae culture-collection CBS:128217 18S ribosomal RNA gene, partial sequence; internal transcribed spacer 1, 5.8S ribosomal RNA gene, and internal transcribed spacer 2, complete sequence; and 28S ribosomal RNA gene, partial sequence	Devriesia fraseriae (99 %)	Ascomycota, Pezizomycotina	Ascomycota, Dothideomycetes, Capnodiales, Teratosphaeriaceae, Devriesia, Devriesia_fraseriae|SH189975.06FU	Ascomycota, Dothideomycetes, Capnodiales, Teratosphaeriaceae, Teratosphaeria, agapanthi	Ascomycota, Dothideomycetes, Capnodiales, Teratosphaeriaceae sp.	Fungi	Ascomycota	Dothideomycetes	Capnodiales	Teratosphaeriaceae
OTU_11	11	Wickerhamomyces anomalus genes for 18S rRNA, ITS1, 5.8S rRNA, ITS2, 26S rRNA, partial and complete sequence, strain: DBL01s1Shirosato	Wickerhamomyces anomalus (99 %)	Ascomycota, Saccharomycotina, Saccharomycetes, Saccharomycetidae, Saccharomycetales, Saccharomycetales_Incertae sedis, Wickerhamomyces, Wickerhamomyces anomalus		Ascomycota, Saccharomycetes, Saccharomycetales, Wickerhamomyceteae, Wickerhamomyces, anomalus	Ascomycota, Saccharomycetes, Saccharomycetales, Wickerhamomyceteae, Wickerhamomyces, anomalus	Fungi	Ascomycota	Saccharomycetes	Saccharomycetales	Wickerhamomyceteae	Wickerhamomyces	anomalus
OTU_12	12	Uncultured fungus clone CMH430 18S ribosomal RNA gene, partial sequence; internal transcribed spacer 1, 5.8S ribosomal RNA gene, and internal transcribed spacer 2, complete sequence; and 28S ribosomal RNA gene, partial sequence	Cystofilobaisidiaceae, Cystofilobasidium sp.	Basidiomycota, Agaricomycotina, Tremellomycetes, Tremellomycetes_Incertae sedis, Tremellales, Tremellales_Incertae sedis, Cryptococcus g1, Cryptococcus macerans	Basidiomycota, Tremellomycetes, Tremellomycetes_unidentified, Tremellomycetes_unidentified_1, Tremellomycetes_unidentified_1, Tremellomycetes_sp|SH212069.06FU	Basidiomycota, Tremellomycetes, Cystofilobasidiales, Cystofilobasidiaceae, Cystofilobasidium, macerans	Basidiomycota, Tremellomycetes, Cystofilobasidiales, Cystofilobasidiaceae, Cystofilobasidium sp. (macerans)	Fungi	Basidiomycota	Tremellomycetes	Cystofilobasidiales	Cystofilobasidiaceae	Cystofilobasidium		Cystofilobasidium macerans = Cryptococcus macerans
OTU_13	13	Davidiella sp. MKOTU70 18S ribosomal RNA gene, partial sequence; internal transcribed spacer 1 and 5.8S ribosomal RNA gene, complete sequence; and internal transcribed spacer 2, partial sequence	Cladosporium, cucumerinum (99 %)	Ascomycota, Pezizomycotina, Dothideomycetes, Dothideomycetidae, Capnodiales, Mycosphaerellaceae	Ascomycota	Ascomycota, Dothideomycetes, Capnodiales, Davidiellaceae, Cladosporium, echinulatum	Ascomycota, Dothideomycetes, Capnodiales, Mycosphaerellaceae, Cladosporium sp.	Fungi	Ascomycota	Dothideomycetes	Capnodiales	Mycosphaerellaceae	Cladosporium		Mycosphaerella dianthi = Cladosporium echinaulatum. Definately Cladosporium from BLAST.
OTU_14	14	Eremascus albus strain UCB50-026 18S ribosomal RNA gene, partial sequence; internal transcribed spacer 1, 5.8S ribosomal RNA gene, and internal transcribed spacer 2, complete sequence; and 28S ribosomal RNA gene, partial sequence	Eurotiomycetidae, Eremascaceae, Eremascus, albus (99 %)	Ascomycota, Pezizomycotina, Eurotiomycetes, Eurotiomycetidae	Ascomycota, Eurotiomycetes	Ascomycota, Eurotiomycetes, Eurotiales, Trichocomaceae, Thermoascus, crustaceus	Ascomycota, Eurotiomycetes sp.	Fungi	Ascomycota	Eurotiomycetes
OTU_15	15	Uncultured fungus clone MOTU_3444_G2Q8WDE03DHIRV 18S ribosomal RNA gene, partial sequence; internal transcribed spacer 1, complete sequence; and 5.8S ribosomal RNA gene, partial sequence	Taphrina carpini	Ascomycota, Taphrinomycotina, Taphrinomycetes, Taphrinomycetidae, Taphrinales, Taphrinaceae, Taphrina, Taphrina carpini	Ascomycota, Taphrinomycetes, Taphrinales, Taphrinaceae, Lalaria, Lalaria_carpini|SH219277.06FU	Basidiomycota, Agaricomycetes, Agaricales, Agaricaceae, Agaricus, sp.	Ascomycota, Taphrinomycetes, Taphrinales, Taphrinaceae, Taphrina carpini	Fungi	Ascomycota	Taphrinomycetes	Taphrinales	Taphrinaceae	Taphrina	carpini	Taphrina carpini = Lalaria carpini;THF probably wrong
OTU_16	16	Uncultured Cryptococcus clone G2_17 18S ribosomal RNA gene, partial sequence; internal transcribed spacer 1, 5.8S ribosomal RNA gene, and internal transcribed spacer 2, complete sequence; and 28S ribosomal RNA gene, partial sequence >gi|746818629|gb|KM877210.1| Uncultured fungus clone ZXZ7-6 18S ribosomal RNA gene, partial sequence; internal transcribed spacer 1, 5.8S ribosomal RNA gene, and inte…	Cryptococcus sp.	Basidiomycota, Agaricomycotina, Tremellomycetes, Tremellomycetes_Incertae sedis, Tremellales, Tremellales_Incertae sedis, Cryptococcus g1, Cryptococcus victoriae	Basidiomycota, Tremellomycetes, Tremellales, Incertae_sedis_12, Cryptococcus_1, Cryptococcus_victoriae|SH198055.06FU	Basidiomycota, Tremellomycetes, Tremellales, Tremellaceae, Cryptococcus, victoriae	Basidiomycota, Tremellomycetes, Tremellales, Tremellaceae, Cryptococcus, victoriae	Fungi	Basidiomycota	Tremellomycetes	Tremellales	Tremellaceae	Cryptococcus	victoriae
OTU_17	17	Candida dubliniensis isolate Cdu 18S ribosomal RNA gene, partial sequence; internal transcribed spacer 1, 5.8S ribosomal RNA gene, and internal transcribed spacer 2, complete sequence; and 28S ribosomal RNA gene, partial sequence	Candida, dubliniensis (99 %)	Ascomycota, Saccharomycotina, Saccharomycetes, Saccharomycetidae, Saccharomycetales, Saccharomycetales_Incertae sedis, Candida, Candida tropicalis	Ascomycota, Saccharomycetes, Saccharomycetales, Incertae_sedis_11, Candida, Candida_tropicalis|SH195489.06FU	Ascomycota, Saccharomycetes, Saccharomycetales, Saccharomycetaceae, Candida, tropicalis	Ascomycota, Saccharomycetes, Saccharomycetales, Saccharomycetaceae, Candida, tropicalis	Fungi	Ascomycota	Saccharomycetes	Saccharomycetales	Saccharomycetaceae	Candida	tropicalis
OTU_18	18	Tetracladium sp. MKOTU71 18S ribosomal RNA gene, partial sequence; internal transcribed spacer 1 and 5.8S ribosomal RNA gene, complete sequence; and internal transcribed spacer 2, partial sequence	Tetracladium sp.	Ascomycota, Pezizomycotina, Leotiomycetes, Leotiomycetidae, Helotiales, Helotiales_Incertae sedis, Tetracladium	Ascomycota, Leotiomycetes, Helotiales, Incertae_sedis_2, Tetracladium, Tetracladium_sp|SH216424.06FU	Basidiomycota, Agaricomycetes, Agaricales, Agaricaceae, Agaricus, sp.	Ascomycota, Leotiomycetes, Helotiales, Helotiales incertae sedis, Tetracladium sp.	Fungi	Ascomycota	Leotiomycetes	Helotiales	Incertae sedis	Tetracladium
OTU_19	19	Uncultured Malassezia clone IBL157f 18S ribosomal RNA gene, partial sequence; internal transcribed spacer 1, 5.8S ribosomal RNA gene, and internal transcribed spacer 2, complete sequence; and 28S ribosomal RNA gene, partial sequence	Malassezia restricta (99 %)	Basidiomycota, Ustilaginomycotina, Ustilaginomycotina_Incertae sedis, Ustilaginomycotina_Incertae sedis_Incertae sedis, Malasseziales, Malasseziales_Incertae sedis, Malassezia, Malassezia restricta	Basidiomycota, Incertae_sedis_4, Malasseziales, Incertae_sedis_5, Malassezia	Basidiomycota, Exobasidiomycetes, Malasseziales, Malasseziaceae, Malassezia, restricta	Basidiomycota, Exobasidiomycetes, Malasseziales, Malasseziaceae, Malassezia, restricta	Fungi	Basidiomycota	Exobasidiomycetes	Malasseziales	Malasseziaceae	Malassezia	restricta
OTU_20	20	Aureobasidium sp. MKOTU42 18S ribosomal RNA gene, partial sequence; internal transcribed spacer 1 and 5.8S ribosomal RNA gene, complete sequence; and internal transcribed spacer 2, partial sequence	Aureobasidium, pollulans (99 %)	Ascomycota	Ascomycota, Dothideomycetes, Dothideales, Dothioraceae, Aureobasidium, Aureobasidium_pullulans|SH206629.06FU	Basidiomycota, Exobasidiomycetes, Malasseziales, Malasseziaceae, Malassezia, sympodialis	Ascomycota, Dothideomycetes, Dothideales, Dothioraceae, Aureobasidium, pullulans	Fungi	Ascomycota	Dothideomycetes	Dothideales	Dothioraceae	Aureobasidium	pullulans
OTU_21	21	Uncultured fungus clone MOTU_1011_G2Q8WDE03DGQUK 18S ribosomal RNA gene, partial sequence; internal transcribed spacer 1, complete sequence; and 5.8S ribosomal RNA gene, partial sequence	Sporidiobolales, Sporidiobolomyces sp.	Basidiomycota, Pucciniomycotina, Microbotryomycetes, Microbotryomycetes_Incertae sedis, Sporidiobolales, Sporidiobolaceae, Sporidiobolus, Sporidiobolus sp JPS_2007a	Basidiomycota, Basidiomycota_unidentified, Basidiomycota_unidentified_1, Basidiomycota_unidentified_1, Basidiomycota_unidentified_1_1, Basidiomycota_sp|SH196706.06FU	Basidiomycota, Microbotryomycetes, Sporidiobolales, Sporidiobolaceae, Sporobolomyces, roseus	Basidiomycota, Microbotryomycetes, Sporidiobolales sp.	Fungi	Basidiomycota	Microbotryomycetes	Sporidiobolales
OTU_22	22	Fungal endophyte isolate 1526 18S ribosomal RNA gene, partial sequence; internal transcribed spacer 1 and 5.8S ribosomal RNA gene, complete sequence; and internal transcribed spacer 2, partial sequence	Candida, parapsilosis	Ascomycota, Saccharomycotina, Saccharomycetes, Saccharomycetidae, Saccharomycetales, Saccharomycetales_Incertae sedis, Candida, Candida parapsilosis	Ascomycota, Ascomycota_unidentified, Ascomycota_unidentified_1, Ascomycota_unidentified_1, Ascomycota_unidentified_1_1, Ascomycota_sp|SH223248.06FU	Ascomycota, Saccharomycetes, Saccharomycetales, Saccharomycetaceae, Candida, parapsilosis	Ascomycota, Saccharomycetes, Saccharomycetales, Saccharomycetaceae, Candida, parapsilosis	Fungi	Ascomycota	Saccharomycetes	Saccharomycetales	Saccharomycetaceae	Candida	parapsilosis
OTU_23	23	Aspergillus penicillioides strain CF2 18S ribosomal RNA gene, partial sequence; internal transcribed spacer 1 and 5.8S ribosomal RNA gene, complete sequence; and internal transcribed spacer 2, partial sequence	Aspergillus, penicilloides (99 %)	Ascomycota, Pezizomycotina, Eurotiomycetes, Eurotiomycetidae, Eurotiales, Trichocomaceae, Aspergillus, Aspergillus penicillioides	Ascomycota, Eurotiomycetes, Eurotiales	Ascomycota, Eurotiomycetes, Eurotiales, Trichocomaceae, Aspergillus, penicillioides	Ascomycota, Eurotiomycetes, Eurotiales, Trichocomaceae, Aspergillus, penicillioides	Fungi	Ascomycota	Eurotiomycetes	Eurotiales	Trichocomaceae	Aspergillus	penicillioides
OTU_24	24	Fungal sp. 611 MCS-2014 18S ribosomal RNA gene, partial sequence; internal transcribed spacer 1 and 5.8S ribosomal RNA gene, complete sequence; and internal transcribed spacer 2, partial sequence	Candida, humilis (98 %)	Ascomycota, Saccharomycotina, Saccharomycetes, Saccharomycetidae, Saccharomycetales, Saccharomycetales_Incertae sedis, Candida, Candida humilis	Ascomycota, Saccharomycetes, Saccharomycetales, Incertae_sedis_11, Candida, Candida_humilis|SH232406.06FU	Ascomycota, Saccharomycetes, Saccharomycetales, Saccharomycetaceae, Saccharomyces, barnetti	Ascomycota, Saccharomycetes, Saccharomycetales, Saccharomycetaceae, Candida, humilis	Fungi	Ascomycota	Saccharomycetes	Saccharomycetales	Saccharomycetaceae	Candida	humilis
OTU_25	25	Uncultured fungus clone 109A78788 18S ribosomal RNA gene, partial sequence; internal transcribed spacer 1, complete sequence; and 5.8S ribosomal RNA gene, partial sequence	Unclassified			Ascomycota, Saccharomycetes, Saccharomycetales, Wickerhamomyceteae, Wickerhamomyces, anomalus
OTU_26	26	Penicillium spinulosum small subunit ribosomal RNA gene, partial sequence; internal transcribed spacer 1, 5.8S ribosomal RNA gene, and internal transcribed spacer 2, complete sequence; and large subunit ribosomal RNA gene, partial sequence	Penicillinum, glabrum	Ascomycota, Pezizomycotina, Eurotiomycetes, Eurotiomycetidae, Eurotiales, Trichocomaceae, Penicillium	Ascomycota, Eurotiomycetes, Eurotiales, Trichocomaceae, Penicillium, Penicillium_spinulosum|SH231533.06FU	Ascomycota, Eurotiomycetes, Eurotiales, Trichocomaceae, Penicillium, ornatum	Ascomycota, Eurotiomycetes, Eurotiales, Trichocomaceae, Penicillium sp.	Fungi	Ascomycota	Eurotiomycetes	Eurotiales	Trichocomaceae	Penicillium
OTU_27	27	Uncultured fungus clone FE4 18S ribosomal RNA gene, partial sequence; internal transcribed spacer 1, 5.8S ribosomal RNA gene, and internal transcribed spacer 2, complete sequence; and 28S ribosomal RNA gene, partial sequence	Ustilaginaceae, Pseudozyma (98 %)	Basidiomycota, Ustilaginomycotina, Ustilaginomycetes, Ustilaginomycetidae, Ustilaginales, Ustilaginaceae, Ustilago, Ustilago lituana / Ustilago trichophora	Basidiomycota, Ustilaginomycetes, Ustilaginales, Ustilaginaceae, Pseudozyma, Pseudozyma_sp_JS1231|SH207449.06FU	Basidiomycota, Agaricomycetes, Boletales, Serpulaceae, Serpula, himantioides	Basidiomycota, Ustilaginomycetes, Ustilaginales, Ustilaginaceae sp.	Fungi	Basidiomycota	Ustilaginomycetes	Ustilaginales	Ustilaginaceae
OTU_28	28	Ascomycota sp. UNEX FECRGA 2012E340 18S ribosomal RNA gene, partial sequence; internal transcribed spacer 1, 5.8S ribosomal RNA gene, and internal transcribed spacer 2, complete sequence; and 28S ribosomal RNA gene, partial sequence	Dothideomycetes, Pleosporomycetidae, Pleosporales, Pleosporaceae (99 %)	Ascomycota, Pezizomycotina, Dothideomycetes, Pleosporomycetidae, Pleosporales, Pleosporaceae, Ulocladium, Ulocladium chartarum	Ascomycota, Dothideomycetes, Pleosporales, Pleosporaceae, Embellisia, Embellisia_planifunda|SH224790.06FU	Ascomycota, Dothideomycetes, Pleosporales, Pleosporaceae, Alternaria, terricola	Ascomycota, Dothideomycetes, Pleosporales, Pleosporaceae sp.	Fungi	Ascomycota	Dothideomycetes	Pleosporales	Pleosporaceae			Embellisia plasifunda = Alternaria plasifunda
OTU_29	29	Fungal sp. 548 MCS-2014 18S ribosomal RNA gene, partial sequence; internal transcribed spacer 1 and 5.8S ribosomal RNA gene, complete sequence; and internal transcribed spacer 2, partial sequence	Candida, humilis	Ascomycota, Saccharomycotina, Saccharomycetes, Saccharomycetidae, Saccharomycetales, Saccharomycetales_Incertae sedis, Candida, Candida humilis	Ascomycota, Saccharomycetes, Saccharomycetales, Incertae_sedis_11, Candida, Candida_humilis|SH232406.06FU	Ascomycota, Saccharomycetes, Saccharomycetales, Saccharomycetaceae, Saccharomyces, barnetti	Ascomycota, Saccharomycetes, Saccharomycetales, Saccharomycetaceae, Candida, humilis	Fungi	Ascomycota	Saccharomycetes	Saccharomycetales	Saccharomycetaceae	Candida	humilis
OTU_30	30	Uncultured Galactomyces clone CHiv59 18S ribosomal RNA gene, internal transcribed spacer 1, 5.8S ribosomal RNA gene, internal transcribed spacer 2, and 28S ribosomal RNA gene, region	Galactomyces sp.		Ascomycota, Saccharomycetes, Saccharomycetales, Dipodascaceae, Dipodascaceae_unidentified, Dipodascaceae_sp|SH197415.06FU	Ascomycota, Saccharomycetes, Saccharomycetales, Dipodascaceae, Galactomyces, candidus	Ascomycota, Saccharomycetes, Saccharomycetales, Dipodascaceae, Dipodascus sp.	Fungi	Ascomycota	Saccharomycetes	Saccharomycetales	Dipodascaceae	Dipodascus		Dipodascus = Galactomyces
OTU_31	31	Uncultured Basidiomycota clone F1NB2B1C1 18S ribosomal RNA gene, partial sequence; internal transcribed spacer 1, complete sequence; and 5.8S ribosomal RNA gene, partial sequence	Malassezia, globosa (98 %)	Basidiomycota, Ustilaginomycotina, Ustilaginomycotina_Incertae sedis, Ustilaginomycotina_Incertae sedis_Incertae sedis, Malasseziales, Malasseziales_Incertae sedis, Malassezia, Malassezia globosa	Basidiomycota, Incertae_sedis_4, Malasseziales, Incertae_sedis_5, Malassezia, Malassezia_globosa|SH190404.06FU	Basidiomycota, Exobasidiomycetes, Malasseziales, Malasseziaceae, Malassezia, globosa	Basidiomycota, Exobasidiomycetes, Malasseziales, Malasseziaceae, Malassezia, globosa	Fungi	Basidiomycota	Exobasidiomycetes	Malasseziales	Malasseziaceae	Malassezia	globosa
OTU_32	32	Botrytis sp. GW_OTU54 18S ribosomal RNA gene, partial sequence; internal transcribed spacer 1 and 5.8S ribosomal RNA gene, complete sequence; and internal transcribed spacer 2, partial sequence	Botyris, cinerea (99 %)	Ascomycota, Pezizomycotina, Leotiomycetes, Leotiomycetidae, Helotiales, Sclerotiniaceae	Ascomycota, Leotiomycetes, Helotiales, Sclerotiniaceae, Botrytis, Botrytis_caroliniana|SH237443.06FU	Ascomycota, Leotiomycetes, Helotiales, Sclerotiniaceae, Sclerotinia, fuckeliana	Ascomycota, Leotiomycetes, Helotiales, Sclerotiniaceae sp.	Fungi	Ascomycota	Leotiomycetes	Helotiales	Sclerotiniaceae			Botryotinia fuckeliana = Sclerotinia fuckeliana
OTU_33	33	Uncultured Pezizomycotina clone LTSP_EUKA_P5F05 18S ribosomal RNA, 18S-25/28S ribosomal RNA intergenic spacer, partial sequence	Peziziomycotina sp.	Ascomycota, Pezizomycotina	Ascomycota, Eurotiomycetes, Chaetothyriales, Herpotrichiellaceae, Herpotrichiellaceae_unidentified, Herpotrichiellaceae_sp|SH241308.06FU	Ascomycota, Dothideomycetes, Capnodiales, Teratosphaeriaceae, Teratosphaeria, agapanthi	Ascomycota sp. (subphylum Pezizomycotina)	Fungi	Ascomycota
OTU_34	34	Uncultured basidiomycete ITS region including 18S rRNA gene, ITS1, 5.8S rRNA gene, ITS2 and 28S rRNA gene, clone BF-OTU155	Agaricomycetes sp. (97 %)	Basidiomycota	Basidiomycota, Agaricomycetes, Agaricomycetes_unidentified, Agaricomycetes_unidentified_1, Agaricomycetes_unidentified_1, Agaricomycetes_sp|SH228678.06FU	Basidiomycota, Agaricomycetes, Agaricales, Hygrophoraceae, Chrysomphalina, chrysophylla	Basidiomycota, Agaricomycetes sp.	Fungi	Basidiomycota	Agaricomycetes
OTU_35	35	Meyerozyma guilliermondii strain AP.MSU5 18S ribosomal RNA gene, partial sequence; internal transcribed spacer 1, 5.8S ribosomal RNA gene, and internal transcribed spacer 2, complete sequence; and 28S ribosomal RNA gene, partial sequence	Meyerozyma, guilliermondi	Ascomycota, Saccharomycotina, Saccharomycetes, Saccharomycetidae, Saccharomycetales, Debaryomycetaceae, Meyerozyma, Meyerozyma guilliermondii	Ascomycota, Saccharomycetes, Saccharomycetales, Incertae_sedis_11, Candida, Candida_smithsonii|SH216776.06FU	Ascomycota, Saccharomycetes, Saccharomycetales, Saccharomycetaceae, Meyerozyma, (Pichia) guilliermondii	Ascomycota, Saccharomycetes, Saccharomycetales, Saccharomycetaceae, Meyerozyma, guilliermondii	Fungi	Ascomycota	Saccharomycetes	Saccharomycetales	Saccharomycetaceae	Meyerozyma	guilliermondii	Pichia guillierimondi = Meyerozyma guillierimondi
OTU_36	36	Uncultured Galactomyces clone CHiv59 18S ribosomal RNA gene, internal transcribed spacer 1, 5.8S ribosomal RNA gene, internal transcribed spacer 2, and 28S ribosomal RNA gene, region	Galactomyces candidum (99 %)		Ascomycota, Saccharomycetes, Saccharomycetales, Dipodascaceae, Dipodascaceae_unidentified, Dipodascaceae_sp|SH197415.06FU	Ascomycota, Saccharomycetes, Saccharomycetales, Dipodascaceae, Galactomyces, candidus	Ascomycota, Saccharomycetes, Saccharomycetales, Dipodascaceae, Dipodascus geotrichum	Fungi	Ascomycota	Saccharomycetes	Saccharomycetales	Dipodascaceae	Dipodascus	geotrichum	Dipodascus geotrichum = Galactomyces candidus; Dipodascus = Galactomyces. Practically identical in BLAST al.
OTU_37	37	Candida picinguabensis 18S rRNA gene, ITS1, 5.8S rRNA gene, ITS2 and 26S rRNA gene, strain NCYC D3722	Saccharomycetales sp. (88 %)			Ascomycota, Saccharomycetes, Saccharomycetales, Dipodascaceae, Galactomyces, candidus
OTU_38	38	Microdochium sp. 00019 5S rRNA gene and partial 18S and 28S rRNA genes and ITS1 and 2, isolate OOO19	Microdochium sp. (99 %)	Ascomycota, Pezizomycotina, Sordariomycetes, Xylariomycetidae, Xylariales, Hyponectriaceae	Ascomycota, Sordariomycetes, Xylariales, Incertae_sedis_9, Monographella, Monographella_nivalis|SH216927.06FU	Ascomycota, Sordariomycetes, Xylariales, Hyponectriaceae, Microdochium, nivale	Ascomycota, Sordariomycetes, Xylariales, Hyponectriaceae, Monographella sp.	Fungi	Ascomycota	Sordariomycetes	Xylariales	Hyponectriaceae	Monographella		Monographella nivalis = Microdochium nivale
OTU_39	39	Alternaria sp. G393 18S ribosomal RNA gene, partial sequence; internal transcribed spacer 1, 5.8S ribosomal RNA gene, and internal transcribed spacer 2, complete sequence; and 28S ribosomal RNA gene, partial sequence	Alternaria alternata	Ascomycota, Pezizomycotina, Dothideomycetes, Pleosporomycetidae, Pleosporales, Pleosporaceae, Alternaria, Alternaria alternata / Alternaria longipes		Ascomycota, Dothideomycetes, Pleosporales, Pleosporaceae, Alternaria, longipes	Ascomycota, Dothideomycetes, Pleosporales, Pleosporaceae, Alternaria sp.	Fungi	Ascomycota	Dothideomycetes	Pleosporales	Pleosporaceae	Alternaria
OTU_40	40	Uncultured fungus clone CMH323 18S ribosomal RNA gene, partial sequence; internal transcribed spacer 1, 5.8S ribosomal RNA gene, and internal transcribed spacer 2, complete sequence; and 28S ribosomal RNA gene, partial sequence	Candida sp.	Ascomycota, Saccharomycotina, Saccharomycetes, Saccharomycetidae, Saccharomycetales, Saccharomycetales_Incertae sedis, Candida	Ascomycota, Saccharomycetes, Saccharomycetales, Incertae_sedis_11, Candida	Ascomycota, Saccharomycetes, Saccharomycetales, Saccharomycetaceae, Candida, oleophila	Ascomycota, Saccharomycetes, Saccharomycetales, Saccharomycetaceae, Candida sp.	Fungi	Ascomycota	Saccharomycetes	Saccharomycetales	Saccharomycetaceae	Candida
OTU_41	41	Uncultured fungus clone F2-O13 18S ribosomal RNA gene, partial sequence; internal transcribed spacer 1, 5.8S ribosomal RNA gene, and internal transcribed spacer 2, complete sequence; and 28S ribosomal RNA gene, partial sequence	Cryptococcus sp. (97 %)	Basidiomycota, Agaricomycotina, Tremellomycetes, Tremellomycetes_Incertae sedis, Tremellales, Tremellales_Incertae sedis, Cryptococcus g1	Basidiomycota, Tremellomycetes	Basidiomycota, Tremellomycetes, Tremellales, Tremellaceae, Cryptococcus, aureus	Basidiomycota, Tremellomycetes, Tremellales sp.	Fungi	Basidiomycota	Tremellomycetes	Tremellales	Tremellaceae	Cryptococcus
OTU_42	42	Uncultured fungus clone OTU_580_405_45361 18S ribosomal RNA gene, partial sequence; internal transcribed spacer 1, complete sequence; and 5.8S ribosomal RNA gene, partial sequence	Wickerhamomyces, onychis (99 %)		Ascomycota, Saccharomycetes, Saccharomycetales, Pichiaceae, Pichia, Pichia_sp_JP_2008|SH215416.06FU	Ascomycota, Saccharomycetes, Saccharomycetales, Wickerhamomyceteae, Wickerhamomyces, anomalus	Ascomycota, Saccharomycetes, Saccharomycetales sp.	Fungi	Ascomycota	Saccharomycetes	Saccharomycetales				Only based on two. Pichia sp. Is sometimes reclassified as Wickerhamomyces.
OTU_43	43	Pichia sp. JP-2008 18S ribosomal RNA gene, partial sequence; internal transcribed spacer 1, 5.8S ribosomal RNA gene, and internal transcribed spacer 2, complete sequence; and 28S ribosomal RNA gene, partial sequence	Pichia sp. (98 %)		Ascomycota, Saccharomycetes, Saccharomycetales, Pichiaceae, Pichia, Pichia_sp_JP_2008|SH215416.06FU	Ascomycota, Saccharomycetes, Saccharomycetales, Wickerhamomyceteae, Wickerhamomyces, anomalus	Ascomycota, Saccharomycetes, Saccharomycetales sp.	Fungi	Ascomycota	Saccharomycetes	Saccharomycetales
OTU_44	44	Fungal sp. CCFEE 5324 18S ribosomal RNA gene, partial sequence; internal transcribed spacer 1, 5.8S ribosomal RNA gene, and internal transcribed spacer 2, complete sequence; and 28S ribosomal RNA gene, partial sequence	Unclassified (but 95 % close to Exophiala, a Chaetothyriales sp.)	Ascomycota, Pezizomycotina	Ascomycota, Eurotiomycetes, Chaetothyriales, Chaetothyriales_unidentified, Chaetothyriales_unidentified_1, Chaetothyriales_sp|SH209752.06FU	Ascomycota, Eurotiomycetes, Chaetothyriales, Herpotrichiellaceae, Sarcinomyces, petricola	Ascomycota, Eurotiomycetes, Chaetothyriales sp.	Fungi	Ascomycota	Eurotiomycetes	Chaetothyriales
OTU_45	45	Kazachstania unispora strain M01621 internal transcribed spacer 1, partial sequence; 5.8S ribosomal RNA gene, complete sequence; and internal transcribed spacer 2, partial sequence	Kazachstania, unispora	Ascomycota, Saccharomycotina, Saccharomycetes, Saccharomycetidae, Saccharomycetales, Saccharomycetaceae, Kazachstania, Kazachstania unispora	Ascomycota, Saccharomycetes, Saccharomycetales, Saccharomycetaceae, Saccharomycetaceae_unidentified, Saccharomycetaceae_sp|SH207124.06FU	Ascomycota, Saccharomycetes, Saccharomycetales, Saccharomycetaceae, Saccharomyces, unisporus	Ascomycota, Saccharomycetes, Saccharomycetales, Saccharomycetaceae, Kazachstania, unispora	Fungi	Ascomycota	Saccharomycetes	Saccharomycetales	Saccharomycetaceae	Kazachstania	unispora	Kazachstania unispora = Saccharomyces unisporus
OTU_46	46	Penicillium solitum strain 20-01 18S ribosomal RNA gene, internal transcribed spacer 1, 5.8S ribosomal RNA gene, internal transcribed spacer 2, and 28S ribosomal RNA gene, complete sequence	Penicillinum sp.	Ascomycota, Pezizomycotina, Eurotiomycetes, Eurotiomycetidae, Eurotiales, Trichocomaceae, Penicillium	Ascomycota, Eurotiomycetes, Eurotiales, Trichocomaceae, Penicillium, Penicillium_chrysogenum|SH214177.06FU	Ascomycota, Eurotiomycetes, Eurotiales, Trichocomaceae, Penicillium, chrysogenum	Ascomycota, Eurotiomycetes, Eurotiales, Trichocomaceae, Penicillium sp.	Fungi	Ascomycota	Eurotiomycetes	Eurotiales	Trichocomaceae	Penicillium
OTU_47	47	Uncultured fungus clone CMH285 18S ribosomal RNA gene, partial sequence; internal transcribed spacer 1, 5.8S ribosomal RNA gene, and internal transcribed spacer 2, complete sequence; and 28S ribosomal RNA gene, partial sequence	Rhodotorula sp. (99 %)	Basidiomycota, Pucciniomycotina, Microbotryomycetes, Microbotryomycetes_Incertae sedis, Sporidiobolales, Sporidiobolales_Incertae sedis, Rhodotorula	Basidiomycota, Microbotryomycetes, Sporidiobolales, Incertae_sedis_25, Rhodotorula	Basidiomycota, Microbotryomycetes, Sporidiobolales, Sporidiobolaceae, Sporobolomyces, phyllomatis	Basidiomycota, Microbotryomycetes, Sporidiobolales, Incertae sedis, Rhodotorula sp.	Fungi	Basidiomycota	Microbotryomycetes	Sporidiobolales	Incertae sedis	Rhodotorula
OTU_48	48	Sistotrema brinkmannii 18S ribosomal RNA gene, partial sequence; internal transcribed spacer 1, 5.8S ribosomal RNA gene, and internal transcribed spacer 2, complete sequence; and 28S ribosomal RNA gene, partial sequence	Sistotrema, brinkmannii	Basidiomycota, Agaricomycotina, Agaricomycetes, Agaricomycetes_Incertae sedis, Polyporales, Sistotremataceae, Sistotrema, Sistotrema brinkmannii	Basidiomycota, Agaricomycetes, Cantharellales, Hydnaceae, Sistotrema, Sistotrema_brinkmannii|SH214034.06FU	Basidiomycota, Agaricomycetes, Cantharellales, Ceratobasidiaceae, Rhizoctonia, sp.	Basidiomycota, Agaricomycetes, Cantharellales, Hydnaceae, Sistotrema, brinkmannii	Fungi	Basidiomycota	Agaricomycetes	Cantharellales	Hydnaceae	Sistotrema	brinkmannii
OTU_49	49	Uncultured fungus clone T1230 18S ribosomal RNA gene, partial sequence; internal transcribed spacer 1, 5.8S ribosomal RNA gene, and internal transcribed spacer 2, complete sequence; and 28S ribosomal RNA gene, partial sequence	Coniothyrium sp.	Ascomycota, Pezizomycotina, Dothideomycetes, Pleosporomycetidae, Pleosporales, Leptosphaeriaceae, Coniothyrium, Coniothyrium cereale	Ascomycota, Ascomycota_unidentified, Ascomycota_unidentified_1, Ascomycota_unidentified_1, Ascomycota_unidentified_1_1, Ascomycota_sp|SH206984.06FU	Ascomycota, Dothideomycetes, Pleosporales, Phaeosphaeriaceae, Phaeosphaeria, phragmitis	Ascomycota, Dothideomycetes, Pleosporales, Leptosphaeriaceae, Coniothyrium sp.	Fungi	Ascomycota	Dothideomycetes	Pleosporales	Leptosphaeriaceae	Coniothyrium		Two, but full BLAST hit
OTU_50	50	Uncultured Peniophora clone AEW3_03 18S ribosomal RNA gene, partial sequence; internal transcribed spacer 1, 5.8S ribosomal RNA gene, and internal transcribed spacer 2, complete sequence; and 28S ribosomal RNA gene, partial sequence	Peniophora sp. (99 %)	Basidiomycota, Agaricomycotina, Agaricomycetes, Agaricomycetes_Incertae sedis, Russulales, Peniophoraceae, Peniophora, Peniophora aurantiaca	Basidiomycota, Agaricomycetes, Russulales, Russulales_unidentified, Russulales_unidentified_1, Russulales_sp|SH234594.06FU	Basidiomycota, Agaricomycetes, Agaricales, Hygrophoraceae, Chrysomphalina, chrysophylla	Basidiomycota, Agaricomycetes, Russulales sp. (Peniophora sp.)	Fungi	Basidiomycota	Agaricomycetes	Russulales
OTU_51	51	Candida multigemmis CBS 6524 ITS region; from TYPE material >gi|383081513|emb|FR819711.1| Candida multigemmis genomic DNA containing 18S rRNA gene, ITS1, 5.8S rRNA gene, ITS2, 28S rRNA gene, strain WM 07.55	Unclassified (yet 99 % to Candida multigemmis but misses a bit, 95% to Saccharomycetales sp.)	Ascomycota, Saccharomycotina, Saccharomycetes, Saccharomycetidae, Saccharomycetales	Ascomycota, Saccharomycetes, Saccharomycetales	Ascomycota, Saccharomycetes, Saccharomycetales, Saccharomycetaceae, Debaryomyces, hansenii	Ascomycota, Saccharomycetes, Saccharomycetales sp.	Fungi	Ascomycota	Saccharomycetes	Saccharomycetales
OTU_52	52	Rhodotorula glutinis gene for 18S, 5.8S and 28S ribosomal RNA, strain:JCM 8208	Rhodotula, glutinis (99 %)	Basidiomycota, Pucciniomycotina, Microbotryomycetes, Microbotryomycetes_Incertae sedis, Sporidiobolales, Sporidiobolales_Incertae sedis, Rhodotorula, Rhodotorula graminis	Basidiomycota, Microbotryomycetes, Sporidiobolales, Incertae_sedis_25, Incertae_sedis_25_unidentified, Sporidiobolales_sp|SH228919.06FU	Basidiomycota, Microbotryomycetes, Sporidiobolales, Rhodotorula, Rhodotorula, glutinis	Basidiomycota, Microbotryomycetes, Sporidiobolales, Incertae sedis, Rhodotorula, glutinis	Fungi	Basidiomycota	Microbotryomycetes	Sporidiobolales	Incertae sedis	Rhodotorula	glutinis
OTU_53	53	Phoma sp. NF-H 18S ribosomal RNA gene, partial sequence; internal transcribed spacer 1, 5.8S ribosomal RNA gene, and internal transcribed spacer 2, complete sequence; and 28S ribosomal RNA gene, partial sequence	Phoma sp.	Ascomycota, Pezizomycotina, Dothideomycetes, Pleosporomycetidae, Pleosporales, Pleosporales_Incertae sedis	Ascomycota, Dothideomycetes, Pleosporales, Incertae_sedis_13, Phoma	Ascomycota, Dothideomycetes, Pleosporales, Didymellaceae, Phoma, macrostoma	Ascomycota, Dothideomycetes, Pleosporales, Didymellaceae, Phoma sp.	Fungi	Ascomycota	Dothideomycetes	Pleosporales	Didymellaceae	Phoma
OTU_54	54	Acremonium sclerotigenum strain 07739 internal transcribed spacer 1, partial sequence; 5.8S ribosomal RNA gene and internal transcribed spacer 2, complete sequence; and 28S ribosomal RNA gene, partial sequence	Acremonium sclerotigenum (99 %)	Ascomycota, Pezizomycotina, Sordariomycetes, Hypocreomycetidae, Hypocreales, Hypocreales_Incertae sedis, Sarocladium, Sarocladium strictum	Ascomycota, Sordariomycetes, Hypocreales, Incertae_sedis_3, Acremonium, Acremonium_alternatum|SH240374.06FU	Ascomycota, Sordariomycetes, Hypocreales, Hypocreaceae, Acremonium, alternatum	Ascomycota, Sordariomycetes, Hypocreales, Hypocreaceae, Acremonium sp.	Fungi	Ascomycota	Sordariomycetes	Hypocreales	Hypocreaceae	Acremonium
OTU_55	55	Uncultured Epicoccum clone IBL212f 18S ribosomal RNA gene, partial sequence; internal transcribed spacer 1, 5.8S ribosomal RNA gene, and internal transcribed spacer 2, complete sequence; and 28S ribosomal RNA gene, partial sequence	Epicoccum nigrum	Ascomycota, Pezizomycotina, Dothideomycetes, Pleosporomycetidae, Pleosporales	Ascomycota, Dothideomycetes, Pleosporales, Incertae_sedis_13, Phoma, Phoma_brasiliensis|SH202145.06FU	Ascomycota, Dothideomycetes, Pleosporales, Pleosporaceae, Epicoccum, nigrum	Ascomycota, Dothideomycetes, Pleosporales, Pleosporaceae sp.	Fungi	Ascomycota	Dothideomycetes	Pleosporales	Pleosporaceae	Alternaria
OTU_56	56	Saccharomycetales sp. LM310 18S ribosomal RNA gene, partial sequence	Unclassified (yet 94 % to Saccharomycetales sp., 93 % to Debaryomyces)	Ascomycota, Saccharomycotina, Saccharomycetes, Saccharomycetidae, Saccharomycetales	Ascomycota, Saccharomycetes, Saccharomycetales, Incertae_sedis_11	Ascomycota, Saccharomycetes, Saccharomycetales, Saccharomycetaceae, Debaryomyces, hansenii	Ascomycota, Saccharomycetes, Saccharomycetales sp.	Fungi	Ascomycota	Saccharomycetes	Saccharomycetales
OTU_57	57	Hanseniaspora uvarum strain PMM09-2765L isolate ISHAM-ITS_ID MITS1384 18S ribosomal RNA gene, partial sequence; internal transcribed spacer 1, 5.8S ribosomal RNA gene, and internal transcribed spacer 2, complete sequence; and 28S ribosomal RNA gene, partial sequence	Hanseniaspora uvarum (99 %)	Ascomycota, Saccharomycotina, Saccharomycetes, Saccharomycetidae, Saccharomycetales, Saccharomycodaceae, Hanseniaspora, Hanseniaspora uvarum	Ascomycota, Saccharomycetes, Saccharomycetales, Saccharomycodaceae, Hanseniaspora	Ascomycota, Saccharomycetes, Saccharomycetales, Saccharomycetaceae, Hanseniaspora, uvarum	Ascomycota, Saccharomycetes, Saccharomycetales, Saccharomycetaceae, Hanseniaspora, uvarum	Fungi	Ascomycota	Saccharomycetes	Saccharomycetales	Saccharomycetaceae	Hanseniaspora	uvarum
OTU_58	58	Uncultured fungus genomic DNA sequence containing 18S rRNA gene, ITS1, 5.8S rRNA gene, ITS2 and 28S rRNA gene, clone iB11_P_1_A8	Lewia sp.	Ascomycota, Pezizomycotina, Dothideomycetes, Pleosporomycetidae, Pleosporales, Pleosporaceae, Alternaria / Lewia	Ascomycota, Dothideomycetes, Pleosporales, Pleosporaceae, Alternaria, Alternaria_metachromatica|SH224792.06FU	Ascomycota, Dothideomycetes, Pleosporales, Pleosporaceae, Alternaria, breviramosa	Ascomycota, Dothideomycetes, Pleosporales, Pleosporaceae, Alternaria sp.	Fungi	Ascomycota	Dothideomycetes	Pleosporales	Pleosporaceae			Alternaria = Lewia
OTU_59	59	Uncultured Fusarium clone QZ-1-2 18S ribosomal RNA gene, partial sequence; internal transcribed spacer 1, 5.8S ribosomal RNA gene, and internal transcribed spacer 2, complete sequence; and 28S ribosomal RNA gene, partial sequence >gi|874594681|gb|KP196573.1| Uncultured Fusarium clone WT-1-8 18S ribosomal RNA gene, partial sequence; internal transcribed spacer 1, 5.8S ribosomal RNA gene, and inter…	Fusarium sp.	Ascomycota, Pezizomycotina, Sordariomycetes, Hypocreomycetidae, Hypocreales, Nectriaceae, Fusarium	Ascomycota, Sordariomycetes, Hypocreales, Nectriaceae, Gibberella, Gibberella_zeae|SH217300.06FU	Ascomycota, Sordariomycetes, Hypocreales, Nectriaceae, Fusarium, proliferatum	Ascomycota, Sordariomycetes, Hypocreales, Nectriaceae, Gibberella/Fusarium sp.	Fungi	Ascomycota	Sordariomycetes	Hypocreales	Nectriaceae	Gibberella		Gibberella (teleomorph) = Fusarium
OTU_60	60	Fungal endophyte isolate 9169 18S ribosomal RNA gene, partial sequence; internal transcribed spacer 1, 5.8S ribosomal RNA gene, and internal transcribed spacer 2, complete sequence; and 28S ribosomal RNA gene, partial sequence	Unclassified	Ascomycota, Pezizomycotina, Sordariomycetes	Ascomycota, Sordariomycetes, Hypocreales	Ascomycota, Sordariomycetes, Hypocreales, Nectriaceae, Nectria, cinnabaarina	Ascomycota, Sordariomycetes sp.	Fungi	Ascomycota	Sordariomycetes
OTU_61	61	Exophiala placitae strain CPC 13707 18S ribosomal RNA gene, partial sequence; internal transcribed spacer 1, 5.8S ribosomal RNA gene, and internal transcribed spacer 2, complete sequence; and 28S ribosomal RNA gene, partial sequence	Unidentified (but 96 % to Exophiala placitae)	Ascomycota, Pezizomycotina, Eurotiomycetes, Chaetothyriomycetidae, Chaetothyriales, Herpotrichiellaceae, Phaeococcomyces, Phaeococcomyces catenatus	Ascomycota, Eurotiomycetes, Chaetothyriales, Herpotrichiellaceae, Phaeococcomyces, Phaeococcomyces_catenatus|SH238639.06FU	Ascomycota, Eurotiomycetes, Chaetothyriales, Herpotrichiellaceae, Phaeococcomyces, catenatus	Ascomycota, Eurotiomycetes, Chaetothyriales, Herpotrichiellaceae, Phaeococcomyces, catenatus	Fungi	Ascomycota	Eurotiomycetes	Chaetothyriales	Herpotrichiellaceae	Phaeococcomyces,	catenatus
OTU_62	62	Candida citri strain 11-469 18S ribosomal RNA gene, partial sequence; internal transcribed spacer 1 and 5.8S ribosomal RNA gene, complete sequence; and internal transcribed spacer 2, partial sequence	Unidentified (but 88-90 % related to different Saccharomycetes spp.).			Ascomycota, Saccharomycetes, Saccharomycetales, Dipodascaceae, Galactomyces, pseudocandidus									Not enough???
OTU_63	63	Glomus mosseae 18S rRNA gene (partial), ITS1, 5.8S rRNA gene, ITS2 and 28S rRNA gene (partial), clone 204_11_1	Unidentified (Bacteroides ovatus 99 %)			Neocallimastigomycota, Neocallimastigomycetes, Neocallimastigales, Neocallimastigaceae, Piromyces, sp.									Bacteria
OTU_64	64	Uncultured fungus clone ABP_43 18S ribosomal RNA gene, partial sequence; internal transcribed spacer 1, 5.8S ribosomal RNA gene, and internal transcribed spacer 2, complete sequence; and 28S ribosomal RNA gene, partial sequence	Aspergillus sp.	Ascomycota, Pezizomycotina, Eurotiomycetes, Eurotiomycetidae, Eurotiales, Trichocomaceae, Aspergillus, Aspergillus conicus	Ascomycota, Eurotiomycetes, Eurotiales, Trichocomaceae, Aspergillus, Aspergillus_sp_NRRL_145|SH231340.06FU	Ascomycota, Eurotiomycetes, Eurotiales, Trichocomaceae, Aspergillus, restrictus	Ascomycota, Eurotiomycetes, Eurotiales, Trichocomaceae, Aspergillus sp.	Fungi	Ascomycota	Eurotiomycetes	Eurotiales	Trichocomaceae	Aspergillus
OTU_65	65	Uncultured fungus clone MOTU_2327_GOKCVWY06G3WEI 18S ribosomal RNA gene, partial sequence; internal transcribed spacer 1, complete sequence; and 5.8S ribosomal RNA gene, partial sequence	Unclassified (but 91 % to Trichomerium foliicola)	Ascomycota, Pezizomycotina	Ascomycota, Eurotiomycetes, Chaetothyriales, Chaetothyriales_unidentified, Chaetothyriales_unidentified_1, Chaetothyriales_sp|SH236766.06FU	Ascomycota, Eurotiomycetes, Chaetothyriales, Herpotrichiellaceae, Cladophialophora, chaetospira	Ascomycota, Eurotiomycetes sp.	Fungi	Ascomycota	Eurotiomycetes
OTU_66	66	Penicillium sp. GW_OTU32 18S ribosomal RNA gene, partial sequence; internal transcribed spacer 1 and 5.8S ribosomal RNA gene, complete sequence; and internal transcribed spacer 2, partial sequence	Penicillium, brevicompactum (99 %)	Ascomycota, Pezizomycotina, Eurotiomycetes, Eurotiomycetidae, Eurotiales, Trichocomaceae, Penicillium, Penicillium biourgeianum	Ascomycota, Eurotiomycetes, Eurotiales, Trichocomaceae, Penicillium, Penicillium_bialowiezense|SH193630.06FU	Ascomycota, Eurotiomycetes, Eurotiales, Trichocomaceae, Penicillium, brevicompactum	Ascomycota, Eurotiomycetes, Eurotiales, Trichocomaceae, Penicillium, brevicompactum	Fungi	Ascomycota	Eurotiomycetes	Eurotiales	Trichocomaceae	Penicillium	brevicompactum
OTU_67	67	Uncultured basidiomycete ITS region including 18S rRNA gene, ITS1, 5.8S rRNA gene, ITS2 and 28S rRNA gene, clone BF-OTU134	Unclassified (but 95 % toThypulaceae sp.)	Basidiomycota, Agaricomycotina, Agaricomycetes, Agaricomycetidae, Atheliales, Atheliaceae, Fibulorhizoctonia, Fibulorhizoctonia sp TMB	Basidiomycota, Agaricomycetes, Atheliales, Atheliaceae, Atheliaceae_unidentified, Atheliaceae_sp|SH232729.06FU	Basidiomycota, Agaricomycetes, Boletales, Serpulaceae, Serpula, himantioides	Basidiomycota, Agaricomycetes sp.	Fungi	Basidiomycota	Agaricomycetes
OTU_68	68	Uncultured basidiomycete ITS region including 18S rRNA gene, ITS1, 5.8S rRNA gene, ITS2 and 28S rRNA gene, clone BF-OTU13	Trichosporon, asahii (99 %)	Basidiomycota, Agaricomycotina, Tremellomycetes, Tremellomycetes_Incertae sedis, Trichosporonales, Trichosporonaceae, Trichosporon	Basidiomycota, Tremellomycetes, Trichosporonales, Trichosporonaceae, Trichosporon, Trichosporon_ovoides|SH195342.06FU	Basidiomycota, Tremellomycetes, Tremellales, Trichosporonaceae, Trichosporon, asahii	Basidiomycota, Tremellomycetes, Tremellales, Trichosporonaceae, Trichosporon sp.	Fungi	Basidiomycota	Tremellomycetes	Tremellales	Trichosporonaceae	Trichosporon
OTU_69	69	Uncultured Chaetomium clone YC-33 internal transcribed spacer 1, partial sequence; 5.8S ribosomal RNA gene and internal transcribed spacer 2, complete sequence; and 28S ribosomal RNA gene, partial sequence	Unidentified			Basidiomycota, Tremellomycetes, Tremellales, Tremellaceae, Cryptococcus, tephrensis
OTU_70	70	Uncultured fungus clone MOTU_871_GOKCVWY06HBR1A 18S ribosomal RNA gene, partial sequence; internal transcribed spacer 1, complete sequence; and 5.8S ribosomal RNA gene, partial sequence	Itersonilia perplexans (99 %)	Basidiomycota, Agaricomycotina, Tremellomycetes, Tremellomycetes_Incertae sedis, Cystofilobasidiales, Cystofilobasidiaceae, Itersonilia, Itersonilia perplexans	Basidiomycota, Tremellomycetes, Cystofilobasidiales, Cystofilobasidiaceae, Itersonilia, Itersonilia_perplexans|SH217649.06FU	Basidiomycota, Tremellomycetes, Cystofilobasidiales, Cystofilobasidiaceae, Itersonilia, perplexans	Basidiomycota, Tremellomycetes, Cystofilobasidiales, Cystofilobasidiaceae, Itersonilia, perplexans	Fungi	Basidiomycota	Tremellomycetes	Cystofilobasidiales	Cystofilobasidiaceae	Itersonilia	perplexans
OTU_71	71	Uncultured basidiomycete ITS region including 18S rRNA gene, ITS1, 5.8S rRNA gene, ITS2 and 28S rRNA gene, clone BF-OTU127	Basidiomycetes sp. (99 %)	Basidiomycota, Agaricomycotina	Basidiomycota, Agaricomycetes, Agaricales, Mycenaceae, Panellus, Panellus_mitis|SH233137.06FU	Basidiomycota, Agaricomycetes, Agaricales, Panaeoleae, Panaeolus, sphinctrinus	Basidiomycota, Agaricomycetes, Agaricales sp.	Fungi	Basidiomycota	Agaricomycetes	Agaricales
OTU_72	72	Uncultured Candida clone ZM-4 18S ribosomal RNA gene, partial sequence; internal transcribed spacer 1, 5.8S ribosomal RNA gene, and internal transcribed spacer 2, complete sequence; and 28S ribosomal RNA gene, partial sequence	Candida sp. (98 %, but not full length)			Ascomycota, Saccharomycetes, Saccharomycetales, Wickerhamomyceteae, Wickerhamomyces, anomalus
OTU_73	73	Schizosaccharomyces cryophilus OY26 AAA family ATPase ELf1 mRNA	Unidentified (Bacteroides cellulosilyticus 99 %)			Ascomycota, Saccharomycetes, Saccharomycetales, Wickerhamomyceteae, Wickerhamomyces, anomalus									Bacteria
OTU_74	74	Malassezia globosa strain 169.1 18S ribosomal RNA gene, partial sequence; internal transcribed spacer 1, 5.8S ribosomal RNA gene, and internal transcribed spacer 2, complete sequence; and 28S ribosomal RNA gene, partial sequence	Malassezia, globosa (99 %)	Basidiomycota, Ustilaginomycotina, Ustilaginomycotina_Incertae sedis, Ustilaginomycotina_Incertae sedis_Incertae sedis, Malasseziales, Malasseziales_Incertae sedis, Malassezia, Malassezia globosa	Basidiomycota, Incertae_sedis_4, Malasseziales, Incertae_sedis_5, Malassezia, Malassezia_globosa|SH190404.06FU	Basidiomycota, Exobasidiomycetes, Malasseziales, Malasseziaceae, Malassezia, globosa	Basidiomycota, Exobasidiomycetes, Malasseziales, Malasseziaceae, Malassezia, globosa	Fungi	Basidiomycota	Exobasidiomycetes	Malasseziales	Malasseziaceae	Malassezia	globosa
OTU_75	75	Uncultured Candida clone CHiv41 18S ribosomal RNA gene, internal transcribed spacer 1, 5.8S ribosomal RNA gene, internal transcribed spacer 2, and 28S ribosomal RNA gene, region	Candida, dubliniensis	Ascomycota, Saccharomycotina, Saccharomycetes, Saccharomycetidae, Saccharomycetales, Saccharomycetales_Incertae sedis, Candida, Candida dubliniensis	Ascomycota, Saccharomycetes, Saccharomycetales, Incertae_sedis_11, Candida, Candida_dubliniensis|SH222586.06FU	Ascomycota, Saccharomycetes, Saccharomycetales, Saccharomycetaceae, Candida, dubliniensis	Ascomycota, Saccharomycetes, Saccharomycetales, Saccharomycetaceae, Candida, dubliniensis	Fungi	Ascomycota	Saccharomycetes	Saccharomycetales	Saccharomycetaceae	Candida	dubliniensis
OTU_76	76	Uncultured fungus clone Singleton_62-3010_1873 18S ribosomal RNA gene, partial sequence; internal transcribed spacer 1, complete sequence; and 5.8S ribosomal RNA gene, partial sequence	Unclassified	Ascomycota, Pezizomycotina	Ascomycota	Ascomycota, Dothideomycetes, Capnodiales, Teratosphaeriaceae, Teratosphaeria, encephalarti	Ascomycota sp. (subphylum Pezizomycotina)	Fungi	Ascomycota
OTU_77	77	Uncultured fungus clone 109A78132 18S ribosomal RNA gene, partial sequence; internal transcribed spacer 1, complete sequence; and 5.8S ribosomal RNA gene, partial sequence	Fusarium oxysporum	Ascomycota, Pezizomycotina, Sordariomycetes, Hypocreomycetidae, Hypocreales, Nectriaceae		Ascomycota, Sordariomycetes, Hypocreales, Nectriaceae, Fusarium, proliferatum	Ascomycota, Sordariomycetes, Hypocreales, Nectriaceae, Fusarium, oxysporum	Fungi	Ascomycota	Sordariomycetes	Hypocreales	Nectriaceae	Fusarium	oxysporum	Gibberella (teleomorph) = Fusarium. BLAST identical 100 %
OTU_78	78	Uncultured Pichia clone CHiv80 18S ribosomal RNA gene, internal transcribed spacer 1, 5.8S ribosomal RNA gene, internal transcribed spacer 2, and 28S ribosomal RNA gene, region	Pichia, kudriavzevii (98 %)	Ascomycota, Saccharomycotina, Saccharomycetes, Saccharomycetidae, Saccharomycetales, Saccharomycetales_Incertae sedis, Candida, Candida inconspicua	Ascomycota, Saccharomycetes, Saccharomycetales, Incertae_sedis_11, Candida, Candida_xylopsoci|SH198445.06FU	Ascomycota, Saccharomycetes, Saccharomycetales, Saccharomycetaceae, Pichia, kudriavzevii	Ascomycota, Saccharomycetes, Saccharomycetales sp.	Fungi	Ascomycota	Saccharomycetes	Saccharomycetales				Issatchenkia orientalis = Pichia kudriavzevii
OTU_79	79	Uncultured fungus clone MOTU_224_GYUGVSB04JZO8X 18S ribosomal RNA gene, partial sequence; internal transcribed spacer 1, complete sequence; and 5.8S ribosomal RNA gene, partial sequence	Filobasidium, floriforme (99 %)	Basidiomycota, Agaricomycotina, Tremellomycetes, Tremellomycetes_Incertae sedis, Filobasidiales, Filobasidiaceae, Filobasidium, Filobasidium floriforme	Basidiomycota, Tremellomycetes, Filobasidiales, Filobasidiaceae, Filobasidium, Filobasidium_floriforme|SH216500.06FU	Basidiomycota, Tremellomycetes, Filobasidiales, Filobasidiaceae, Filobasidium, floriforme	Basidiomycota, Tremellomycetes, Tremellales, Tremellaceae, Filobasidium, floriforme	Fungi	Basidiomycota	Tremellomycetes	Tremellales	Tremellaceae	Filobasidium	floriforme
OTU_80	80	Gaeumannomyces graminis var. tritici R3-111a-1 hypothetical protein mRNA	Unidentified (Ruminococcus 80 %)			Ascomycota, Saccharomycetes, Saccharomycetales, Wickerhamomyceteae, Wickerhamomyces, anomalus									Bacteria?
OTU_81	81	Uncultured fungus clone D0-30a_39 18S ribosomal RNA gene, partial sequence; internal transcribed spacer 1 and 5.8S ribosomal RNA gene, complete sequence; and internal transcribed spacer 2, partial sequence	Cystobasidium, minutum (98 %)	Basidiomycota, Pucciniomycotina, Microbotryomycetes, Microbotryomycetes_Incertae sedis, Sporidiobolales, Sporidiobolales_Incertae sedis, Rhodotorula	Basidiomycota, Microbotryomycetes, Sporidiobolales, Incertae_sedis_25, Rhodotorula	Basidiomycota, Microbotryomycetes, Sporidiobolales, Sporidiobolaceae, Sporobolomyces, salicinus	Basidiomycota, Microbotryomycetes, Sporidiobolales sp.	Fungi	Basidiomycota	Microbotryomycetes	Sporidiobolales
OTU_82	82	Dissoconium dekkeri strain MUCC563 18S ribosomal RNA gene, partial sequence; internal transcribed spacer 1, 5.8S ribosomal RNA gene, and internal transcribed spacer 2, complete sequence; and 28S ribosomal RNA gene, partial sequence >gi|162568808|gb|EU301074.1| Dissoconium dekkeri strain MUCC569 18S ribosomal RNA gene, partial sequence; internal transcribed spacer 1, 5.8S ribosomal RNA gene, and i…	Dissoconium, dekkeri (99 %)	Ascomycota, Pezizomycotina, Dothideomycetes, Dothideomycetidae, Capnodiales, Mycosphaerellaceae	Ascomycota, Dothideomycetes, Capnodiales, Mycosphaerellaceae, Uwebraunia, Uwebraunia_musae|SH197937.06FU	Ascomycota, Dothideomycetes, Capnodiales, Davidiellaceae, Cladosporium, phaenocomae	Ascomycota, Dothideomycetes, Capnodiales, Dissoconiaceae, Uwebraunia sp.	Fungi	Ascomycota	Dothideomycetes	Capnodiales	Dissoconiaceae	Uwebraunia		Uwebraunia dekkkeri = Dissoconium dekkeri. Practically BLAST identical
OTU_83	83	Lasiodiplodia theobromae strain CMW28326 18S ribosomal RNA gene, partial sequence; internal transcribed spacer 1 and 5.8S ribosomal RNA gene, complete sequence; and internal transcribed spacer 2, partial sequence	Lasiodiploida, theobromae	Ascomycota, Pezizomycotina, Dothideomycetes, Dothideomycetes_Incertae sedis, Botryosphaeriales, Botryosphaeriaceae	Ascomycota, Dothideomycetes, Botryosphaeriales, Botryosphaeriaceae, Lasiodiplodia, Lasiodiplodia_margaritacea|SH207475.06FU	Ascomycota, Sordariomycetes, Hypocreales, Nectriaceae, Neonectria, ramulariae	Ascomycota, Dothideomycetes, Botryosphaeriales, Botryosphaeriaceae sp.	Fungi	Ascomycota	Dothideomycetes	Botryosphaeriales	Botryosphaeriaceae
OTU_84	84	Uncultured fungus clone WPD-OTU-19 18S ribosomal RNA gene, partial sequence; internal transcribed spacer 1 and 5.8S ribosomal RNA gene, complete sequence; and internal transcribed spacer 2, partial sequence	Cladosporium sp. (99 %)	Ascomycota, Pezizomycotina, Dothideomycetes, Dothideomycetidae, Capnodiales, Mycosphaerellaceae, Cladosporium	Ascomycota	Ascomycota, Dothideomycetes, Capnodiales, Davidiellaceae, Cladosporium, perangustum	Ascomycota, Dothideomycetes, Capnodiales, Cladosporiaceae, Cladosporium sp.	Fungi	Ascomycota	Dothideomycetes	Capnodiales	Cladosporiaceae	Cladosporium
OTU_85	85	Penicillium roqueforti strain ATCC 10110 18S ribosomal RNA gene, partial sequence; internal transcribed spacer 1, 5.8S ribosomal RNA gene, and internal transcribed spacer 2, complete sequence; and 28S ribosomal RNA gene, partial sequence	Penicillium, roqueforti (99 %)	Ascomycota, Pezizomycotina, Eurotiomycetes, Eurotiomycetidae, Eurotiales, Trichocomaceae, Penicillium, Penicillium roqueforti	Ascomycota, Eurotiomycetes, Eurotiales, Trichocomaceae, Penicillium, Penicillium_psychrosexualis|SH231336.06FU	Ascomycota, Sordariomycetes, Hypocreales, Nectriaceae, Fusarium, verticillioides	Ascomycota, Eurotiomycetes, Eurotiales, Trichocomaceae, Penicillium sp.	Fungi	Ascomycota	Eurotiomycetes	Eurotiales	Trichocomaceae	Penicillium
OTU_86	86	Uncultured fungus clone L049631E06 18S ribosomal RNA gene, partial sequence; internal transcribed spacer 1 and 5.8S ribosomal RNA gene, complete sequence; and internal transcribed spacer 2, partial sequence	Agaricus, bisporus	Basidiomycota, Agaricomycotina, Agaricomycetes, Agaricomycetidae, Agaricales, Agaricaceae, Agaricus, Agaricus bisporus var burnettii	Basidiomycota, Agaricomycetes, Agaricales, Agaricaceae, Agaricus, Agaricus_bisporus|SH237695.06FU	Basidiomycota, Agaricomycetes, Agaricales, Agaricaceae, Agaricus, bisporatus	Basidiomycota, Agaricomycetes, Agaricales, Agaricaceae, Agaricus, bisporus	Fungi	Basidiomycota	Agaricomycetes	Agaricales	Agaricaceae	Agaricus	bisporus
OTU_87	87	Phaeococcomyces aloes CBS 136431 ITS region; from TYPE material	Pheococcomyces, aloes (98 %)	Ascomycota, Pezizomycotina, Eurotiomycetes, Chaetothyriomycetidae, Chaetothyriales, Herpotrichiellaceae, Phaeococcomyces, Phaeococcomyces catenatus	Ascomycota, Eurotiomycetes, Chaetothyriales, Herpotrichiellaceae, Phaeococcomyces, Phaeococcomyces_catenatus|SH238639.06FU	Ascomycota, Eurotiomycetes, Chaetothyriales, Herpotrichiellaceae, Phaeococcomyces, catenatus	Ascomycota, Eurotiomycetes, Chaetothyriales, Herpotrichiellaceae, Phaeococcomyces, catenatus	Fungi	Ascomycota	Eurotiomycetes	Chaetothyriales	Herpotrichiellaceae	Phaeococcomyces,	catenatus
OTU_88	88	Claviceps purpurea genes for 18S ribosomal RNA, internal transcribed spacer 1, 5.8S ribosomal RNA, internal transcribed spacer 2, 28S ribosomal RNA, partial and complete cds	Claviceps, purpurea (99 %)	Ascomycota, Pezizomycotina, Sordariomycetes, Hypocreomycetidae, Hypocreales, Clavicipitaceae, Claviceps, Claviceps purpurea	Ascomycota, Sordariomycetes, Hypocreales, Clavicipitaceae, Claviceps, Claviceps_purpurea|SH232453.06FU	Ascomycota, Sordariomycetes, Hypocreales, Clavicipitaceae, Cordyceps, paradoxa	Ascomycota, Sordariomycetes, Hypocreales, Clavicipitaceae, Claviceps, purpurea	Fungi	Ascomycota	Sordariomycetes	Hypocreales	Clavicipitaceae	Claviceps	purpurea	Tolypocladium paradoxum = Cordyceps paradoxa
OTU_89	89	Pestalotiopsis besseyi strain M23 18S ribosomal RNA gene, partial sequence; internal transcribed spacer 1 and 5.8S ribosomal RNA gene, complete sequence; and internal transcribed spacer 2, partial sequence	Pestalotiopsis, besseyi	Ascomycota, Pezizomycotina, Sordariomycetes, Xylariomycetidae, Xylariales, Amphisphaeriaceae, Pestalotiopsis, Pestalotiopsis besseyi	Ascomycota, Sordariomycetes, Xylariales, Amphisphaeriaceae, Truncatella, Truncatella_spadicea|SH211287.06FU	Ascomycota, Sordariomycetes, Trichosphaeriales, Trichosphaeriaceae, Khuskia, oryzae	Ascomycota, Sordariomycetes, Xylariales, Amphisphaeriaceae sp.	Fungi	Ascomycota	Sordariomycetes	Xylariales	Amphisphaeriaceae			Pestalosphaeria varia (teleomorph) = Pestalotiopsis besseyi
OTU_90	90	Galactomyces candidum strain PMM10-203F isolate ISHAM-ITS_ID MITS1905 18S ribosomal RNA gene, partial sequence; internal transcribed spacer 1, 5.8S ribosomal RNA gene, and internal transcribed spacer 2, complete sequence; and 28S ribosomal RNA gene, partial sequence	Geotrichium, candidum (99 %)		Ascomycota, Saccharomycetes, Saccharomycetales, Dipodascaceae, Dipodascaceae_unidentified, Dipodascaceae_sp|SH197415.06FU	Ascomycota, Saccharomycetes, Saccharomycetales, Dipodascaceae, Galactomyces, candidus	Ascomycota, Saccharomycetes, Saccharomycetales, Dipodascaceae, Dipodascus, geotrichum	Fungi	Ascomycota	Saccharomycetes	Saccharomycetales	Dipodascaceae	Dipodascus	geotrichium	Dipodascus geotrichum = Galactomyces candidus, Geotrichum candidum; Dipodascus = Galactomyces
OTU_91	91	Glomus mosseae 18S rRNA gene (partial), ITS1, 5.8S rRNA gene, ITS2 and 28S rRNA gene (partial), clone 204_11_1	Unidentified			Neocallimastigomycota, Neocallimastigomycetes, Neocallimastigales, Neocallimastigaceae, Piromyces, sp.
OTU_92	92	Metschnikowia sp. 11-1090 clone Ish13375/d 18S ribosomal RNA gene, partial sequence; internal transcribed spacer 1, 5.8S ribosomal RNA gene, and internal transcribed spacer 2, complete sequence; and 28S ribosomal RNA gene, partial sequence	Unclassified (Metschnikowia sp. 90 %)			Ascomycota, Saccharomycetes, Saccharomycetales, Dipodascaceae, Galactomyces, pseudocandidus
OTU_93	93	Tilletiopsis sp. TUB 012103 18S ribosomal RNA gene, partial sequence; internal transcribed spacer 1, 5.8S ribosomal RNA gene, and internal transcribed spacer 2, complete sequence; and 28S ribosomal RNA gene, partial sequence	Tilletiopsis sp. (99 %)	Basidiomycota, Ustilaginomycotina, Exobasidiomycetes, Exobasidiomycetes_Incertae sedis, Entylomatales, Entylomataceae, Entyloma	Basidiomycota, Exobasidiomycetes, Exobasidiomycetes_unidentified, Exobasidiomycetes_unidentified_1, Exobasidiomycetes_unidentified_1, Exobasidiomycetes_sp|SH228428.06FU	Basidiomycota, Tremellomycetes, Cystofilobasidiales, Cystofilobasidiaceae, Itersonilia, perplexans	Basidiomycota, Exobasidiomycetes sp.	Fungi	Basidiomycota	Exobasidiomycetes
OTU_94	94	Uncultured fungus clone MOTU_3523_GYUGVSB04IE4F0 18S ribosomal RNA gene, partial sequence; internal transcribed spacer 1, complete sequence; and 5.8S ribosomal RNA gene, partial sequence	Cryptococcus, oeirensis	Basidiomycota, Agaricomycotina, Tremellomycetes, Tremellomycetes_Incertae sedis, Filobasidiales, Filobasidiaceae, Cryptococcus g2, Cryptococcus oeirensis	Basidiomycota, Tremellomycetes, Filobasidiales, Filobasidiaceae, Cryptococcus, Cryptococcus_oeirensis|SH216504.06FU	Basidiomycota, Tremellomycetes, Filobasidiales, Filobasidiaceae, Filobasidium, floriforme	Basidiomycota, Tremellomycetes, Tremellales, Tremellaceae, Cryptococcus, oeirensis	Fungi	Basidiomycota	Tremellomycetes	Tremellales	Tremellaceae	Cryptococcus	oeirensis
OTU_95	95	Uncultured fungus clone Singlet101 18S ribosomal RNA gene, partial sequence; internal transcribed spacer 1, 5.8S ribosomal RNA gene, and internal transcribed spacer 2, complete sequence; and 28S ribosomal RNA gene, partial sequence	Clostridiales sp. (99 %, but only one hit)			Ascomycota, Saccharomycetes, Saccharomycetales, Wickerhamomyceteae, Wickerhamomyces, anomalus									Bacteria?
OTU_96	96	Uncultured Trichocomaceae 18S rRNA gene, ITS1 and 5.8S rRNA gene, clone 3B8	Aspergillus, versicolor 99 %)	Ascomycota, Pezizomycotina, Eurotiomycetes, Eurotiomycetidae, Eurotiales, Trichocomaceae, Aspergillus, Aspergillus versicolor	Ascomycota, Eurotiomycetes, Eurotiales, Trichocomaceae, Aspergillus, Aspergillus_subversicolor|SH206402.06FU	Ascomycota, Eurotiomycetes, Eurotiales, Trichocomaceae, Aspergillus, nidulans	Ascomycota, Eurotiomycetes, Eurotiales, Trichocomaceae, Aspergillus sp.	Fungi	Ascomycota	Eurotiomycetes	Eurotiales	Trichocomaceae	Aspergillus
OTU_97	97	Uncultured fungus clone Singleton_67-3035_0697 18S ribosomal RNA gene, partial sequence; internal transcribed spacer 1, complete sequence; and 5.8S ribosomal RNA gene, partial sequence	Didymella sp. (99 %)	Ascomycota, Pezizomycotina, Dothideomycetes, Pleosporomycetidae, Pleosporales, Pleosporales_Incertae sedis, Phoma, Phoma paspali	Ascomycota, Dothideomycetes, Pleosporales	Ascomycota, Dothideomycetes, Pleosporales, Didymellaceae, Phoma, macrostoma	Ascomycota, Dothideomycetes, Pleosporales, Didymellaceae sp.	Fungi	Ascomycota	Dothideomycetes	Pleosporales	Didymellaceae
OTU_98	98	Uncultured fungus clone AA-40F-19 18S ribosomal RNA, internal transcribed spacer 1 and 5.8S ribosomal RNA gene, region >gi|260678508|gb|GQ866198.1| Uncultured fungus clone 19-M13F(-47) 18S ribosomal RNA gene, partial sequence; internal transcribed spacer 1, complete sequence; and 5.8S ribosomal RNA gene, partial sequence	Unidentified			Ascomycota, Saccharomycetes, Saccharomycetales, Wickerhamomyceteae, Wickerhamomyces, anomalus
OTU_99	99	Uncultured fungus clone CMH059 18S ribosomal RNA gene, partial sequence; internal transcribed spacer 1, 5.8S ribosomal RNA gene, and internal transcribed spacer 2, complete sequence; and 28S ribosomal RNA gene, partial sequence	Tremellomycetes sp. (98 %)	Basidiomycota, Agaricomycotina, Tremellomycetes, Tremellomycetes_Incertae sedis, Filobasidiales, Filobasidiaceae, Cryptococcus g2, Cryptococcus wieringae	Basidiomycota, Tremellomycetes, Filobasidiales, Filobasidiaceae, Cryptococcus, Cryptococcus_wieringae|SH216503.06FU	Basidiomycota, Tremellomycetes, Filobasidiales, Filobasidiaceae, Filobasidium, magnus	Basidiomycota, Tremellomycetes, Filobasidiales, Filobasidiaceae sp.	Fungi	Basidiomycota	Tremellomycetes	Filobasidiales	Filobasidiaceae
OTU_100	100	Cyberlindnera veronae genomic DNA containing 18S rRNA gene, ITS1, 5.8S rRNA gene, ITS2, 28S rRNA gene, strain Kw38	Cyberlindnera, veronae (98 %, not full length covered)			Ascomycota, Saccharomycetes, Saccharomycetales, Wickerhamomyceteae, Wickerhamomyces, anomalus
OTU_101	101	Uncultured fungus clone OTU_893_75_8663 18S ribosomal RNA gene, partial sequence; internal transcribed spacer 1, complete sequence; and 5.8S ribosomal RNA gene, partial sequence	Candida, humilis (97 %, not full length)	Ascomycota, Saccharomycotina, Saccharomycetes, Saccharomycetidae, Saccharomycetales, Saccharomycetales_Incertae sedis, Candida, Candida humilis	Ascomycota, Saccharomycetes, Saccharomycetales, Incertae_sedis_11, Candida, Candida_humilis|SH232406.06FU	Ascomycota, Saccharomycetes, Saccharomycetales, Wickerhamomyceteae, Wickerhamomyces, anomalus	Ascomycota, Saccharomycetes, Saccharomycetales, Saccharomycetaceae, Candida, humilis	Fungi	Ascomycota	Saccharomycetes	Saccharomycetales	Saccharomycetaceae	Candida	humilis
OTU_102	102	Fusarium sp. MKOTU24 18S ribosomal RNA gene, partial sequence; internal transcribed spacer 1 and 5.8S ribosomal RNA gene, complete sequence; and internal transcribed spacer 2, partial sequence	Fusarium sp.	Ascomycota, Pezizomycotina, Sordariomycetes, Hypocreomycetidae, Hypocreales, Nectriaceae	Ascomycota	Ascomycota, Sordariomycetes, Hypocreales, Nectriaceae, Fusarium, proliferatum	Ascomycota, Sordariomycetes, Hypocreales, Nectriaceae sp.	Fungi	Ascomycota	Sordariomycetes	Hypocreales	Nectriaceae
OTU_103	103	Uncultured basidiomycete ITS region including 18S rRNA gene, ITS1, 5.8S rRNA gene, ITS2 and 28S rRNA gene, clone BF-OTU167	Basidiomycetes sp. (99 %)	Basidiomycota	Basidiomycota, Exobasidiomycetes, Exobasidiales	Basidiomycota, Agaricomycetes, Agaricales, Hygrophoraceae, Chrysomphalina, chrysophylla	Basidiomycota sp.	Fungi	Basidiomycota
OTU_104	104	Uncultured fungus clone MOTU_3947_GYUGVSB04JDAA7 18S ribosomal RNA gene, partial sequence; internal transcribed spacer 1, complete sequence; and 5.8S ribosomal RNA gene, partial sequence	Unidentified (Bacteroides ovatus 96 %)			Ascomycota, Saccharomycetes, Saccharomycetales, Wickerhamomyceteae, Wickerhamomyces, anomalus
OTU_105	105	Stemphylium sp. FA-8J 18S ribosomal RNA gene, partial sequence; internal transcribed spacer 1, 5.8S ribosomal RNA gene, and internal transcribed spacer 2, complete sequence; and 28S ribosomal RNA gene, partial sequence >gi|925216820|gb|KR012910.1| Stemphylium sp. 032 18S ribosomal RNA gene, partial sequence; internal transcribed spacer 1, 5.8S ribosomal RNA gene, and internal transcribed spacer 2…	Stemphylium sp.	Ascomycota, Pezizomycotina, Dothideomycetes, Pleosporomycetidae, Pleosporales, Pleosporaceae, Pleospora	Ascomycota, Dothideomycetes, Pleosporales, Pleosporaceae, Pleospora, Pleospora_herbarum|SH224791.06FU	Ascomycota, Dothideomycetes, Pleosporales, Pleosporaceae, Stemphylium, herbarum	Ascomycota, Dothideomycetes, Pleosporales, Pleosporaceae, Stemphylium, herbarum	Fungi	Ascomycota	Dothideomycetes	Pleosporales	Pleosporaceae	Stemphylium	herbarum	Stemphylium herbarum = Pleospora herbarum
OTU_106	106	Uncultured Cortinariaceae clone b16A1sp1 18S ribosomal RNA gene, partial sequence; internal transcribed spacer 1, complete sequence; and 5.8S ribosomal RNA gene, partial sequence	Unidentified (Bifidobacterium breve 99 %)			Ascomycota, Eurotiomycetes, Eurotiales, Trichocomaceae, Penicillium, marneffei									Bacteria?
OTU_107	107	Glomus mosseae 18S rRNA gene (partial), ITS1, 5.8S rRNA gene, ITS2 and 28S rRNA gene (partial), clone 204_11_1	Unidentified (Bacteroides sp. 98 %)			Ascomycota, Saccharomycetes, Saccharomycetales, Wickerhamomyceteae, Wickerhamomyces, anomalus									Bacteria?
OTU_108	108	Malassezia globosa strain 126.1 18S ribosomal RNA gene, partial sequence; internal transcribed spacer 1, 5.8S ribosomal RNA gene, and internal transcribed spacer 2, complete sequence; and 28S ribosomal RNA gene, partial sequence	Malassezia, globosa (99 %)	Basidiomycota, Ustilaginomycotina, Ustilaginomycotina_Incertae sedis, Ustilaginomycotina_Incertae sedis_Incertae sedis, Malasseziales, Malasseziales_Incertae sedis, Malassezia, Malassezia globosa	Basidiomycota, Incertae_sedis_4, Malasseziales, Incertae_sedis_5, Malassezia, Malassezia_globosa|SH190404.06FU	Basidiomycota, Exobasidiomycetes, Malasseziales, Malasseziaceae, Malassezia, globosa	Basidiomycota, Exobasidiomycetes, Malasseziales, Malasseziaceae, Malassezia, globosa	Fungi	Basidiomycota	Exobasidiomycetes	Malasseziales	Malasseziaceae	Malassezia	globosa
OTU_109	109	Uncultured fungus clone 109A73575 18S ribosomal RNA gene, partial sequence; internal transcribed spacer 1, complete sequence; and 5.8S ribosomal RNA gene, partial sequence	Unidentified			Ascomycota, Saccharomycetes, Saccharomycetales, Wickerhamomyceteae, Wickerhamomyces, anomalus
OTU_110	110	Glomus mosseae 18S rRNA gene (partial), ITS1, 5.8S rRNA gene, ITS2 and 28S rRNA gene (partial), clone 204_11_1	Unidentified (Enterococcus faecalis 98 %)			Neocallimastigomycota, Neocallimastigomycetes, Neocallimastigales, Neocallimastigaceae, Piromyces, sp.									Bacteria?
OTU_111	111	Trichosporon sp. GW_OTU38 18S ribosomal RNA gene, partial sequence; internal transcribed spacer 1 and 5.8S ribosomal RNA gene, complete sequence; and internal transcribed spacer 2, partial sequence	Trichosporon, porosum	Basidiomycota, Agaricomycotina, Tremellomycetes, Tremellomycetes_Incertae sedis, Trichosporonales, Trichosporonaceae, Trichosporon	Basidiomycota, Tremellomycetes, Trichosporonales, Trichosporonaceae, Trichosporon, Trichosporon_porosum|SH195343.06FU	Basidiomycota, Tremellomycetes, Tremellales, Trichosporonaceae, Trichosporon, sporotrichoides	Basidiomycota, Tremellomycetes, Tremellales, Trichosporonaceae, Trichosporon sp.	Fungi	Basidiomycota	Tremellomycetes	Tremellales	Trichosporonaceae	Trichosporon
OTU_112	112	Arthrobotrys oligospora ATCC 24927 hypothetical protein mRNA	Unidentified			Ascomycota, Saccharomycetes, Saccharomycetales, Wickerhamomyceteae, Wickerhamomyces, anomalus
OTU_113	113	Sordaria macrospora k-hell hypothetical protein (SMAC_09726), mRNA	Unidentified (Ruminococcus obeum 100 %)			Ascomycota, Saccharomycetes, Saccharomycetales, Wickerhamomyceteae, Wickerhamomyces, anomalus									Bacteria?
OTU_114	114	Uncultured fungus clone 038A43996 18S ribosomal RNA gene, partial sequence; internal transcribed spacer 1, complete sequence; and 5.8S ribosomal RNA gene, partial sequence	Unidentified (Bacteroides cellulosilyticus 99 %)			Ascomycota, Eurotiomycetes, Eurotiales, Trichocomaceae, Penicillium, marneffei									Bacteria?
OTU_115	115	Uncultured fungus clone D0-30d_23 18S ribosomal RNA gene, partial sequence	Unidentified			Ascomycota, Saccharomycetes, Saccharomycetales, Dipodascaceae, Galactomyces, pseudocandidus
OTU_116	116	Uncultured fungus clone OTU#2643-19-3986_2534 internal transcribed spacer 2, partial sequence	Cladosporium, aggregatocicatricatum	Ascomycota, Pezizomycotina, Dothideomycetes, Dothideomycetidae, Capnodiales, Mycosphaerellaceae, Cladosporium, Cladosporium colombiae	Ascomycota	Ascomycota, Dothideomycetes, Capnodiales, Davidiellaceae, Cladosporium, echinulatum	Ascomycota, Dothideomycetes, Capnodiales, Cladosporiaceae, Cladosporium sp.	Fungi	Ascomycota	Dothideomycetes	Capnodiales	Cladosporiaceae	Cladosporium
OTU_117	117	Uncultured fungus clone 038A45597 18S ribosomal RNA gene, partial sequence; internal transcribed spacer 1, complete sequence; and 5.8S ribosomal RNA gene, partial sequence	Unidentified			Ascomycota, Saccharomycetes, Saccharomycetales, Wickerhamomyceteae, Wickerhamomyces, anomalus
OTU_118	118	Uncultured basidiomycete ITS region including 18S rRNA gene, ITS1, 5.8S rRNA gene, ITS2 and 28S rRNA gene, clone BF-OTU396	Cryptococcus sp. (99 %)	Basidiomycota, Agaricomycotina, Tremellomycetes, Tremellomycetes_Incertae sedis	Basidiomycota, Tremellomycetes, Filobasidiales, Filobasidiaceae, Cryptococcus	Basidiomycota, Tremellomycetes, Tremellales, Tremellaceae, Cryptococcus, diffluens	Basidiomycota, Tremellomycetes, Tremellales, Tremellaceae, Cryptococcus sp.	Fungi	Basidiomycota	Tremellomycetes	Tremellales	Tremellaceae	Cryptococcus
OTU_119	119	Uncultured soil fungus clone BL21 18S ribosomal RNA gene, partial sequence; internal transcribed spacer 1, 5.8S ribosomal RNA gene, and internal transcribed spacer 2, complete sequence; and 28S ribosomal RNA gene, partial sequence	Eurotium sp.	Ascomycota, Pezizomycotina, Eurotiomycetes, Eurotiomycetidae, Eurotiales, Trichocomaceae, Eurotium	Ascomycota, Eurotiomycetes, Eurotiales, Trichocomaceae, Aspergillus, Aspergillus_cibarius|SH236881.06FU	Ascomycota, Eurotiomycetes, Eurotiales, Trichocomaceae, Aspergillus, proliferans	Ascomycota, Eurotiomycetes, Eurotiales, Trichocomaceae sp.	Fungi	Ascomycota	Eurotiomycetes	Eurotiales	Trichocomaceae			Mange Aspergillus = Eurotium
OTU_120	120	Uncultured Saccharomyces clone MG13-2719 18S ribosomal RNA gene, partial sequence; internal transcribed spacer 1 and 5.8S ribosomal RNA gene, complete sequence; and internal transcribed spacer 2, partial sequence	Candida, boidinii (97 %)	Ascomycota, Saccharomycotina, Saccharomycetes, Saccharomycetidae, Saccharomycetales, Saccharomycetales_Incertae sedis, Candida, Candida boidinii	Ascomycota, Saccharomycetes, Saccharomycetales, Incertae_sedis_11, Candida, Candida_boidinii|SH206473.06FU	Ascomycota, Saccharomycetes, Saccharomycetales, Saccharomycetaceae, Candida, metapsilosis	Ascomycota, Saccharomycetes, Saccharomycetales, Saccharomycetaceae, Candida, boidinii	Fungi	Ascomycota	Saccharomycetes	Saccharomycetales	Saccharomycetaceae	Candida	boidinii
OTU_121	121	Dioszegia fristingensis strain AS 2.3763 18S ribosomal RNA gene, partial sequence; internal transcribed spacer 1 and 5.8S ribosomal RNA gene, complete sequence; and internal transcribed spacer 2, partial sequence	Diozegia fristingensis (99 %)	Basidiomycota, Agaricomycotina, Tremellomycetes, Tremellomycetes_Incertae sedis, Tremellales, Tremellales_Incertae sedis, Dioszegia, Dioszegia fristingensis	Basidiomycota, Tremellomycetes, Tremellales, Incertae_sedis_12, Dioszegia	Basidiomycota, Tremellomycetes, Tremellales, Tremellaceae, Cryptococcus, aureus	Basidiomycota, Tremellomycetes, Tremellales, Tremellaceae, Dioszegia sp.	Fungi	Basidiomycota	Tremellomycetes	Tremellales	Tremellaceae	Dioszegia
OTU_122	122	Sordaria macrospora k-hell hypothetical protein (SMAC_09726), mRNA	Unidentified (Yersinia enterocolitica 89 %)			Ascomycota, Eurotiomycetes, Eurotiales, Trichocomaceae, Penicillium, marneffei									Bacteria?
OTU_123	123	Uncultured Rhizoctonia clone ZR-53 internal transcribed spacer 1, partial sequence; 5.8S ribosomal RNA gene and internal transcribed spacer 2, complete sequence; and 28S ribosomal RNA gene, partial sequence	Unidentified (Faecalibacterium prausnitzii 90 %)			Ascomycota, Saccharomycetes, Saccharomycetales, Wickerhamomyceteae, Wickerhamomyces, anomalus									Bacteria?
OTU_124	124	Thozetella sp. N65 18S ribosomal RNA gene, partial sequence; internal transcribed spacer 1 and 5.8S ribosomal RNA gene, complete sequence; and internal transcribed spacer 2, partial sequence	Unidentified (Bacteroides thetaiotamicron 98 %)			Ascomycota, Saccharomycetes, Saccharomycetales, Wickerhamomyceteae, Wickerhamomyces, anomalus									Bacteria?
OTU_125	125	Glomus mosseae 18S rRNA gene (partial), ITS1, 5.8S rRNA gene, ITS2 and 28S rRNA gene (partial), clone 71_3_1	Unidentified (Glomus mosseae in 11 % of the sequence)			Neocallimastigomycota, Neocallimastigomycetes, Neocallimastigales, Neocallimastigaceae, Piromyces, sp.
OTU_126	126	Uncultured fungus clone CMH477 18S ribosomal RNA gene, partial sequence; internal transcribed spacer 1, 5.8S ribosomal RNA gene, and internal transcribed spacer 2, complete sequence; and 28S ribosomal RNA gene, partial sequence	Malassezia, restricta (98 %)	Basidiomycota, Ustilaginomycotina, Ustilaginomycotina_Incertae sedis, Ustilaginomycotina_Incertae sedis_Incertae sedis, Malasseziales, Malasseziales_Incertae sedis, Malassezia, Malassezia restricta	Basidiomycota, Incertae_sedis_4, Malasseziales, Incertae_sedis_5, Malassezia, Malassezia_restricta|SH206219.06FU	Basidiomycota, Exobasidiomycetes, Malasseziales, Malasseziaceae, Malassezia, restricta	Basidiomycota, Exobasidiomycetes, Malasseziales, Malasseziaceae, Malassezia, restricta	Fungi	Basidiomycota	Exobasidiomycetes	Malasseziales	Malasseziaceae	Malassezia	restricta
OTU_127	127	Uncultured fungus clone VOG_1_1_2_3 18S ribosomal RNA gene, partial sequence; internal transcribed spacer 1 and 5.8S ribosomal RNA gene, complete sequence; and internal transcribed spacer 2, partial sequence	Fusarium sp. (99 %)	Ascomycota, Pezizomycotina, Sordariomycetes, Hypocreomycetidae, Hypocreales, Nectriaceae, Nectria, Nectria haematococca mpVI	Ascomycota	Ascomycota, Sordariomycetes, Hypocreales, Nectriaceae, Fusarium, oxysporum	Ascomycota, Sordariomycetes, Hypocreales, Nectriaceae, Fusarium sp.	Fungi	Ascomycota	Sordariomycetes	Hypocreales	Nectriaceae	Fusarium		Fusarium solani = Nectria haematococca
OTU_128	128	Aspergillus penicillioides strain CF2 18S ribosomal RNA gene, partial sequence; internal transcribed spacer 1 and 5.8S ribosomal RNA gene, complete sequence; and internal transcribed spacer 2, partial sequence	Aspergillus, penicilloides (97 %)	Ascomycota, Pezizomycotina, Eurotiomycetes, Eurotiomycetidae, Eurotiales, Trichocomaceae, Aspergillus, Aspergillus penicillioides	Ascomycota, Eurotiomycetes, Eurotiales, Eurotiales_unidentified, Eurotiales_unidentified_1, Eurotiales_sp|SH219427.06FU	Ascomycota, Eurotiomycetes, Eurotiales, Trichocomaceae, Aspergillus, penicillioides	Ascomycota, Eurotiomycetes, Eurotiales, Trichocomaceae, Aspergillus, penicillioides	Fungi	Ascomycota	Eurotiomycetes	Eurotiales	Trichocomaceae	Aspergillus	penicillioides
OTU_129	129	Uncultured fungus clone U_QM_090722_76_Ae11.b1 18S ribosomal RNA gene, partial sequence; internal transcribed spacer 1, complete sequence; and 5.8S ribosomal RNA gene, partial sequence	Unidentified (Glomus sp. In 11 % of the sequence)			Ascomycota, Dothideomycetes, Capnodiales, Teratosphaeriaceae, Teratosphaeria, agapanthi
OTU_130	130	Penicillium lanosum strain PTN-121 18S ribosomal RNA gene, partial sequence; internal transcribed spacer 1 and 5.8S ribosomal RNA gene, complete sequence; and internal transcribed spacer 2, partial sequence	Unidentified			Ascomycota, Eurotiomycetes, Eurotiales, Trichocomaceae, Penicillium, marneffei
OTU_131	131	Glomus mosseae 18S rRNA gene (partial), ITS1, 5.8S rRNA gene, ITS2 and 28S rRNA gene (partial), clone 204_11_1	Unidentified			Neocallimastigomycota, Neocallimastigomycetes, Neocallimastigales, Neocallimastigaceae, Piromyces, sp.
OTU_132	132	Uncultured Cortinariaceae clone b16A1sp1 18S ribosomal RNA gene, partial sequence; internal transcribed spacer 1, complete sequence; and 5.8S ribosomal RNA gene, partial sequence	Unidentified (Enterobacter cloaceae)			Basidiomycota, Tremellomycetes, Tremellales, Tremellaceae, Cryptococcus, neoformans									Bacteria?
OTU_133	133	Uncultured fungus clone CMH171 18S ribosomal RNA gene, partial sequence; internal transcribed spacer 1, 5.8S ribosomal RNA gene, and internal transcribed spacer 2, complete sequence; and 28S ribosomal RNA gene, partial sequence	Pleurotus, floridanus	Basidiomycota, Agaricomycotina, Agaricomycetes, Agaricomycetidae, Agaricales, Pleurotaceae, Pleurotus	Basidiomycota, Agaricomycetes	Basidiomycota, Agaricomycetes, Agaricales, Pleurotaceae, Pleurotus, ostreatus	Basidiomycota, Agaricomycetes, Agaricales, Pleurotaceae, Pleurotus sp.	Fungi	Basidiomycota	Agaricomycetes	Agaricales	Pleurotaceae	Pleurotus
OTU_134	134	Uncultured Lactarius clone b27T3sp1 18S ribosomal RNA gene, partial sequence; internal transcribed spacer 1, complete sequence; and 5.8S ribosomal RNA gene, partial sequence	Unidentified			Basidiomycota, Tremellomycetes, Tremellales, Tremellaceae, Cryptococcus, neoformans
OTU_135	135	Dactylellina haptotyla CBS 200.50 hypothetical protein mRNA	Unidentified (Bacteroides thetaiotamicron 99 %)			Basidiomycota, Agaricomycetes, Agaricales, Gymnopileae, Gymnopilus, sapineus									Bacteria?
OTU_136	136	Uncultured fungus isolate DGGE gel band MAAH_7.6.1 18S ribosomal RNA gene, partial sequence; internal transcribed spacer 1, 5.8S ribosomal RNA gene, and internal transcribed spacer 2, complete sequence; and 28S ribosomal RNA gene, partial sequence	Unidentified			Neocallimastigomycota, Neocallimastigomycetes, Neocallimastigales, Neocallimastigaceae, Anaeromyces, sp.
OTU_137	137	Sordaria macrospora k-hell hypothetical protein (SMAC_09726), mRNA	Unidentified (Bacteroides cellulosilyticus 90 %)			Ascomycota, Eurotiomycetes, Eurotiales, Trichocomaceae, Penicillium, marneffei									Bacteria?
OTU_138	138	Amanita sp. 69651 internal transcribed spacer 1, partial sequence; 5.8S ribosomal RNA gene and internal transcribed spacer 2, complete sequence; and 28S ribosomal RNA gene, partial sequence	Unidentified (Amanita sp. in 11 % of the sequence)			Ascomycota, Saccharomycetes, Saccharomycetales, Wickerhamomyceteae, Wickerhamomyces, anomalus									Bacteria?
OTU_139	139	Pichia sorbitophila strain CBS 7064 chromosome F complete sequence	Pichia, sorbitophila	Ascomycota, Saccharomycotina, Saccharomycetes, Saccharomycetidae, Saccharomycetales, Pichiaceae, Pichia, Pichia farinosa	Ascomycota, Saccharomycetes, Saccharomycetales, Debaryomycetaceae, Millerozyma, Millerozyma_farinosa|SH218660.06FU	Ascomycota, Saccharomycetes, Saccharomycetales, Saccharomycetaceae, Millerozyma, (Pichia) farinosa	Ascomycota, Saccharomycetes, Saccharomycetales, Saccharomycetaceae, Millerozyma, farinosa	Fungi	Ascomycota	Saccharomycetes	Saccharomycetales	Saccharomycetaceae	Millerozyma	farinosa	Millerozyma farinosa = Pichia farinosa, Pichia sorbitophila
OTU_140	140	Uncultured basidiomycete ITS region including 18S rRNA gene, ITS1, 5.8S rRNA gene, ITS2 and 28S rRNA gene, clone BF-OTU170	Unidentified (Ruminococcus bicirculans)			Ascomycota, Saccharomycetes, Saccharomycetales, Wickerhamomyceteae, Wickerhamomyces, anomalus									Bacteria?
OTU_141	141	Uncultured Cortinariaceae clone b16A1sp1 18S ribosomal RNA gene, partial sequence; internal transcribed spacer 1, complete sequence; and 5.8S ribosomal RNA gene, partial sequence	Unidentified			Ascomycota, Eurotiomycetes, Onygenales, Onygenaceae, Spiromastix, asexualis
OTU_142	142	Guehomyces pullulans strain MKOTU38 18S ribosomal RNA gene, partial sequence; internal transcribed spacer 1 and 5.8S ribosomal RNA gene, complete sequence; and internal transcribed spacer 2, partial sequence	Trichosporon sp.	Basidiomycota, Agaricomycotina, Tremellomycetes, Tremellomycetes_Incertae sedis, Cystofilobasidiales, Cystofilobasidiaceae, Guehomyces, Guehomyces pullulans	Basidiomycota, Tremellomycetes, Cystofilobasidiales, Cystofilobasidiaceae, Guehomyces, Guehomyces_pullulans|SH215066.06FU	Basidiomycota, Tremellomycetes, Cystofilobasidiales, Cystofilobasidiaceae, Guehomyces, pullulans									Trichosporon pullulans = Guehomyces pullulans
OTU_143	143	Rhodotorula sp. SY-101 gene for 18S, 5.8S and 28S ribosomal RNA, strain:SY-101	Rhodotorula , mucilaginosa (99 %)	Basidiomycota, Pucciniomycotina, Microbotryomycetes, Microbotryomycetes_Incertae sedis, Sporidiobolales, Sporidiobolales_Incertae sedis, Rhodotorula, Rhodotorula dairenensis	Basidiomycota, Microbotryomycetes, Sporidiobolales, Incertae_sedis_25, Rhodotorula, Rhodotorula_mucilaginosa|SH228918.06FU	Basidiomycota, Microbotryomycetes, Sporidiobolales, Rhodotorula, Rhodotorula, dairenensis	Basidiomycota, Microbotryomycetes, Sporidiobolales, Incertae sedis, Rhodotorula, mucilaginosa	Fungi	Basidiomycota	Microbotryomycetes	Sporidiobolales	Incertae sedis	Rhodotorula	mucilaginosa
OTU_144	144	Uncultured fungus isolate DGGE gel band d 18S ribosomal RNA gene, partial sequence; internal transcribed spacer 1 and 5.8S ribosomal RNA gene, complete sequence; and internal transcribed spacer 2, partial sequence	Debaryomyces subglobosus. (99 %)	Ascomycota, Saccharomycotina, Saccharomycetes, Saccharomycetidae, Saccharomycetales, Saccharomycetaceae, Debaryomyces	Ascomycota, Saccharomycetes, Saccharomycetales, Incertae_sedis_11, Debaryomyces	Ascomycota, Saccharomycetes, Saccharomycetales, Saccharomycetaceae, Debaryomyces, hansenii	Ascomycota, Saccharomycetes, Saccharomycetales, Saccharomycetaceae, Debaryomyces, subglobosus	Fungi	Ascomycota	Saccharomycetes	Saccharomycetales	Saccharomycetaceae	Debaryomyces	subglobosus	Debaryomyces hansenii = Debaryomyces subglobosus
OTU_145	145	Uncultured fungus clone 038A46214 18S ribosomal RNA gene, partial sequence; internal transcribed spacer 1, complete sequence; and 5.8S ribosomal RNA gene, partial sequence	Unidentified			Ascomycota, Saccharomycetes, Saccharomycetales, Wickerhamomyceteae, Wickerhamomyces, anomalus
OTU_146	146	Uncultured fungus clone MOTU_3151_G2Q8WDE03C4MRN 18S ribosomal RNA gene, partial sequence; internal transcribed spacer 1, complete sequence; and 5.8S ribosomal RNA gene, partial sequence	Sporobolomyces sp.	Basidiomycota, Pucciniomycotina, Microbotryomycetes, Microbotryomycetes_Incertae sedis, Sporidiobolales, Sporidiobolales_Incertae sedis, Sporobolomyces, Sporobolomyces ruberrimus	Basidiomycota, Microbotryomycetes, Sporidiobolales, Incertae_sedis_25, Sporobolomyces, Sporobolomyces_ruberrimus|SH196707.06FU	Basidiomycota, Microbotryomycetes, Sporidiobolales, Sporidiobolaceae, Sporobolomyces, ruberrimus	Basidiomycota, Microbotryomycetes, Sporidiobolales, Sporidiobolaceae, Sporobolomyces, ruberrimus	Fungi	Basidiomycota	Microbotryomycetes	Sporidiobolales	Sporidiobolaceae	Sporobolomyces	ruberrimus
OTU_147	147	Torulaspora delbrueckii CBS 1146 chromosome 8, complete genome	Torulaspora, delbrueckii (99 %)	Ascomycota, Saccharomycotina, Saccharomycetes, Saccharomycetidae, Saccharomycetales, Saccharomycetaceae, Torulaspora, Torulaspora delbrueckii	Ascomycota, Saccharomycetes, Saccharomycetales, Saccharomycetaceae, Torulaspora, Torulaspora_delbrueckii|SH238406.06FU	Ascomycota, Saccharomycetes, Saccharomycetales, Saccharomycetaceae, Torulaspora, delbrueckii	Ascomycota, Saccharomycetes, Saccharomycetales, Saccharomycetaceae, Torulaspora, delbrueckii	Fungi	Ascomycota	Saccharomycetes	Saccharomycetales	Saccharomycetaceae	Torulaspora	delbrueckii
OTU_148	148	Uncultured soil fungus clone 137-10 18S ribosomal RNA gene, partial sequence; internal transcribed spacer 1, 5.8S ribosomal RNA gene, and internal transcribed spacer 2, complete sequence; and large subunit ribosomal RNA gene, partial sequence	Candida sp. (97 %)	Basidiomycota, Agaricomycotina, Tremellomycetes, Tremellomycetes_Incertae sedis, Trichosporonales, Trichosporonaceae, Trichosporon	Basidiomycota, Tremellomycetes, Trichosporonales, Trichosporonaceae, Trichosporon, Trichosporon_moniliiforme|SH218731.06FU	Basidiomycota, Tremellomycetes, Tremellales, Trichosporonaceae, Trichosporon, mucoides	Basidiomycota, Tremellomycetes, Tremellales, Trichosporonaceae, Trichosporon sp.	Fungi	Basidiomycota	Tremellomycetes	Tremellales	Trichosporonaceae	Trichosporon
OTU_149	149	Uncultured fungus clone 106A58571 18S ribosomal RNA gene, partial sequence; internal transcribed spacer 1, complete sequence; and 5.8S ribosomal RNA gene, partial sequence	Unidentified			Ascomycota, Saccharomycetes, Saccharomycetales, Wickerhamomyceteae, Wickerhamomyces, anomalus
OTU_150	150	Uncultured Candida clone CI20 18S ribosomal RNA gene, partial sequence; internal transcribed spacer 1, 5.8S ribosomal RNA gene, and internal transcribed spacer 2, complete sequence; and 28S ribosomal RNA gene, partial sequence	Candida sp. (98 %)	Ascomycota, Saccharomycotina, Saccharomycetes, Saccharomycetidae, Saccharomycetales, Saccharomycetales_Incertae sedis, Candida, Candida sake	Ascomycota, Saccharomycetes, Saccharomycetales, Incertae_sedis_11, Candida, Candida_sp|SH239468.06FU	Ascomycota, Saccharomycetes, Saccharomycetales, Saccharomycetaceae, Candida, sake	Ascomycota, Saccharomycetes, Saccharomycetales, Saccharomycetaceae, Candida sp.	Fungi	Ascomycota	Saccharomycetes	Saccharomycetales	Saccharomycetaceae	Candida
OTU_151	151	Uncultured Aspergillus clone JC13-586 18S ribosomal RNA gene, partial sequence; internal transcribed spacer 1 and 5.8S ribosomal RNA gene, complete sequence; and internal transcribed spacer 2, partial sequence	Aspergillus (97 %)	Ascomycota, Pezizomycotina, Eurotiomycetes, Eurotiomycetidae, Eurotiales, Trichocomaceae, Aspergillus	Ascomycota, Eurotiomycetes, Eurotiales, Trichocomaceae, Aspergillus, Aspergillus_sp_DY115_21_8_M4|SH231352.06FU	Ascomycota, Eurotiomycetes, Eurotiales, Trichocomaceae, Aspergillus, restrictus	Ascomycota, Eurotiomycetes, Eurotiales, Trichocomaceae, Aspergillus sp.	Fungi	Ascomycota	Eurotiomycetes	Eurotiales	Trichocomaceae	Aspergillus
OTU_152	152	Trypethelium aeneum strain CBS 132743 18S ribosomal RNA gene, partial sequence; internal transcribed spacer 1, 5.8S ribosomal RNA gene, and internal transcribed spacer 2, complete sequence; and 28S ribosomal RNA gene, partial sequence	Unidentified (Bacterium sp.)			Ascomycota, Dothideomycetes, Capnodiales, Mycosphaerellaceae, Zymoseptoria, halophila									Bacteria?
OTU_153	153	Saccharomycopsis fibuligera strain PMM08-746L isolate ISHAM-ITS_ID MITS780 18S ribosomal RNA gene, partial sequence; internal transcribed spacer 1, 5.8S ribosomal RNA gene, and internal transcribed spacer 2, complete sequence; and 28S ribosomal RNA gene, partial sequence	Saccharomycopsis, fibuligera (99 %)	Ascomycota, Saccharomycotina, Saccharomycetes, Saccharomycetidae, Saccharomycetales, Saccharomycopsidaceae, Saccharomycopsis, Saccharomycopsis fibuligera	Ascomycota, Saccharomycetes, Saccharomycetales, Saccharomycetales_unidentified, Saccharomycetales_unidentified_1, Saccharomycetales_sp|SH238910.06FU	Ascomycota, Saccharomycetes, Saccharomycetales, Saccharomycopsidaceae, Saccharomycopsis, fibuligera	Ascomycota, Saccharomycetes, Saccharomycetales, Saccharomycopsidaceae, Saccharomycopsis, fibuligera	Fungi	Ascomycota	Saccharomycetes	Saccharomycetales	Saccharomycopsidaceae	Saccharomycopsis	fibuligera
OTU_154	154	Uncultured soil fungus clone BD9 18S ribosomal RNA gene, partial sequence; internal transcribed spacer 1, 5.8S ribosomal RNA gene, and internal transcribed spacer 2, complete sequence; and 28S ribosomal RNA gene, partial sequence	Unidentified (Ctenophora sp. [ribbemanet] 99 %)			Ascomycota, Eurotiomycetes, Chaetothyriales, Herpotrichiellaceae, Cladophialophora, chaetospira									Animalia?
OTU_155	155	Phaeosphaeria nodorum SN15 hypothetical protein partial mRNA	Unidentified			Ascomycota, Saccharomycetes, Saccharomycetales, Saccharomycetaceae, Saccharomyces, bayanus
OTU_156	156	Uncultured fungus clone MBN41-11 18S ribosomal RNA gene, internal transcribed spacer 1, 5.8S ribosomal RNA gene, internal transcribed spacer 2, and 28S ribosomal RNA gene, region	Unidentified (Ruminococcus obeum 86 %)			Ascomycota, Saccharomycetes, Saccharomycetales, Wickerhamomyceteae, Wickerhamomyces, anomalus									Bacteria?
OTU_157	157	Uncultured fungus clone MOTU_3947_GYUGVSB04JDAA7 18S ribosomal RNA gene, partial sequence; internal transcribed spacer 1, complete sequence; and 5.8S ribosomal RNA gene, partial sequence	Unidentified			Ascomycota, Saccharomycetes, Saccharomycetales, Wickerhamomyceteae, Wickerhamomyces, anomalus
OTU_158	158	Uncultured fungus clone 038A43638 18S ribosomal RNA gene, partial sequence; internal transcribed spacer 1, complete sequence; and 5.8S ribosomal RNA gene, partial sequence	Unidentified			Ascomycota, Orbiliomycetes, Orbiliales, Orbiliaceae, Dactylellina, arcuata
OTU_159	159	Uncultured fungus clone IN_f85 18S ribosomal RNA gene, partial sequence; internal transcribed spacer 1, 5.8S ribosomal RNA gene, and internal transcribed spacer 2, complete sequence; and 28S ribosomal RNA gene, partial sequence	Saccharomyces, cerevisiae (99 %)	Ascomycota, Saccharomycotina, Saccharomycetes, Saccharomycetidae, Saccharomycetales, Saccharomycetaceae, Saccharomyces	Ascomycota, Saccharomycetes, Saccharomycetales, Saccharomycetaceae, Saccharomyces, Saccharomyces_cerevisiae|SH241331.06FU	Ascomycota, Saccharomycetes, Saccharomycetales, Saccharomycetaceae, Saccharomyces, cerevisiae	Ascomycota, Saccharomycetes, Saccharomycetales, Saccharomycetaceae, Saccharomyces, cerevisiae	Fungi	Ascomycota	Saccharomycetes	Saccharomycetales	Saccharomycetaceae	Saccharomyces	cerevisiae
OTU_160	160	Uncultured fungus clone 3254F23 18S ribosomal RNA gene, partial sequence; internal transcribed spacer 1, 5.8S ribosomal RNA gene, and internal transcribed spacer 2, complete sequence; and 28S ribosomal RNA gene, partial sequence	Unclassified (yet different Candida spp. at 100-89 % of varying coverage)			Ascomycota, Saccharomycetes, Saccharomycetales, Dipodascaceae, Galactomyces, geotrichum
OTU_161	161	Uncultured ascomycete ITS region including 18S rRNA gene, ITS1, 5.8S rRNA gene, ITS2 and 28S rRNA gene, clone BF-OTU264	Unclassified (yet different Saccharomycetes spp. at about 85 %)			Ascomycota, Saccharomycetes, Saccharomycetales, Dipodascaceae, Galactomyces, candidus
OTU_162	162	Uncultured Myxotrichaceae clone AhedenM48 18S ribosomal RNA gene, partial sequence; internal transcribed spacer 1, 5.8S ribosomal RNA gene, and internal transcribed spacer 2, complete sequence; and 28S ribosomal RNA gene, partial sequence	Unclassified (yet Myxotrichaceae 93 %)	Ascomycota, Pezizomycotina	Ascomycota, Dothideomycetes, Incertae_sedis_8, Myxotrichaceae	Basidiomycota, Agaricomycetes, Agaricales, Agaricaceae, Agaricus, sp.
OTU_163	163	Uncultured fungus clone 037A34736 18S ribosomal RNA gene, partial sequence; internal transcribed spacer 1, complete sequence; and 5.8S ribosomal RNA gene, partial sequence	Unidentified (Faecalibacterium prausnitzii 87 %)			Ascomycota, Saccharomycetes, Saccharomycetales, Wickerhamomyceteae, Wickerhamomyces, anomalus									Bacteria?
OTU_164	164	Uncultured fungus clone MOTU_4308_GYUGVSB04IOBTI 18S ribosomal RNA gene, partial sequence; internal transcribed spacer 1, complete sequence; and 5.8S ribosomal RNA gene, partial sequence	Unidentified (Pulmularia [nesledyr] 93 %)			Ascomycota, Saccharomycetes, Saccharomycetales, Saccharomycetaceae, Yamadazyma, (Candida) dendronema									Animalia?
OTU_165	165	Uncultured basidiomycete ITS region including 18S rRNA gene, ITS1, 5.8S rRNA gene, ITS2 and 28S rRNA gene, clone BF-OTU204	Malassezia, globosa (99 %)	Basidiomycota, Ustilaginomycotina, Ustilaginomycotina_Incertae sedis, Ustilaginomycotina_Incertae sedis_Incertae sedis, Malasseziales, Malasseziales_Incertae sedis, Malassezia, Malassezia globosa	Basidiomycota, Incertae_sedis_4, Malasseziales, Incertae_sedis_5, Malassezia, Malassezia_globosa|SH190404.06FU	Basidiomycota, Exobasidiomycetes, Malasseziales, Malasseziaceae, Malassezia, globosa	Basidiomycota, Exobasidiomycetes, Malasseziales, Malasseziaceae, Malassezia, globosa	Fungi	Basidiomycota	Exobasidiomycetes	Malasseziales	Malasseziaceae	Malassezia	globosa
OTU_166	166	Uncultured yeast clone F019biu_394B 18S ribosomal RNA gene, partial sequence; internal transcribed spacer 1, complete sequence; and 5.8S ribosomal RNA gene, partial sequence	Pichia, fermentans (99 %)	Ascomycota, Saccharomycotina, Saccharomycetes, Saccharomycetidae, Saccharomycetales, Pichiaceae, Pichia	Ascomycota, Saccharomycetes, Saccharomycetales, Pichiaceae, Pichia, Pichia_fermentans|SH223345.06FU	Ascomycota, Saccharomycetes, Saccharomycetales, Saccharomycetaceae, Pichia, kluyveri	Ascomycota, Saccharomycetes, Saccharomycetales, Saccharomycetaceae, Pichia, fermentans	Fungi	Ascomycota	Saccharomycetes	Saccharomycetales	Saccharomycetaceae	Pichia	fermentans
OTU_167	167	Uncultured Galactomyces clone CHiv59 18S ribosomal RNA gene, internal transcribed spacer 1, 5.8S ribosomal RNA gene, internal transcribed spacer 2, and 28S ribosomal RNA gene, region	Galactomyces, candidum (99 %)		Ascomycota, Saccharomycetes, Saccharomycetales, Dipodascaceae, Dipodascaceae_unidentified, Dipodascaceae_sp|SH197415.06FU	Ascomycota, Saccharomycetes, Saccharomycetales, Dipodascaceae, Galactomyces, candidus	Ascomycota, Saccharomycetes, Saccharomycetales, Dipodascaceae, Dipodascus, geotrichium	Fungi	Ascomycota	Saccharomycetes	Saccharomycetales	Dipodascaceae	Dipodascus	geotrichium	Dipodascus geotrichum = Galactomyces candidus, Geotrichum candidum; Dipodascus = Galactomyces
OTU_168	168	Uncultured fungus clone MOTU_3947_GYUGVSB04JDAA7 18S ribosomal RNA gene, partial sequence; internal transcribed spacer 1, complete sequence; and 5.8S ribosomal RNA gene, partial sequence	Unidentified (Bacteroides cellulosilyticus 97 %)			Ascomycota, Eurotiomycetes, Eurotiales, Trichocomaceae, Penicillium, marneffei									Bacteria?
OTU_169	169	Uncultured fungus clone IBL141f 18S ribosomal RNA gene, partial sequence; internal transcribed spacer 1, 5.8S ribosomal RNA gene, and internal transcribed spacer 2, complete sequence; and 28S ribosomal RNA gene, partial sequence	Cystofilobasidium sp. (99 %)	Basidiomycota, Agaricomycotina, Tremellomycetes, Tremellomycetes_Incertae sedis, Cystofilobasidiales, Cystofilobasidiaceae, Cystofilobasidium, Cystofilobasidium capitatum	Basidiomycota, Tremellomycetes, Cystofilobasidiales, Cystofilobasidiaceae, Cystofilobasidium, Cystofilobasidium_capitatum|SH212070.06FU	Basidiomycota, Tremellomycetes, Cystofilobasidiales, Cystofilobasidiaceae, Cystofilobasidium, capitatum	Basidiomycota, Tremellomycetes, Cystofilobasidiales, Cystofilobasidiaceae, Cystofilobasidium, capitatum	Fungi	Basidiomycota	Tremellomycetes	Cystofilobasidiales	Cystofilobasidiaceae	Cystofilobasidium	capitatum
OTU_170	170	Uncultured Basidiomycota clone HCB2.8 18S ribosomal RNA gene, partial sequence; internal transcribed spacer 1, 5.8S ribosomal RNA gene, and internal transcribed spacer 2, complete sequence; and 28S ribosomal RNA gene, partial sequence	Meira sp. (99 %)	Basidiomycota, Ustilaginomycotina, Exobasidiomycetes, Exobasidiomycetidae, Exobasidiomycetidae_Incertae sedis, Exobasidiomycetidae_Incertae sedis_Incertae sedis, Meira	Basidiomycota, Exobasidiomycetes, Incertae_sedis_44, Incertae_sedis_45, Meira, Meira_sp_JCM_18503|SH211043.06FU	Basidiomycota, Agaricomycetes, Agaricales, Hygrophoraceae, Chrysomphalina, chrysophylla	Basidiomycota, Exobasidiomycetes, Incertae sedis, Incertae sedis, Meira sp.	Fungi	Basidiomycota	Exobasidiomycetes	Incertae sedis	Incertae sedis	Meira
OTU_171	171	Uncultured Russula clone HS32-40 18S ribosomal RNA gene, partial sequence; internal transcribed spacer 1, 5.8S ribosomal RNA gene, and internal transcribed spacer 2, complete sequence; and 28S ribosomal RNA gene, partial sequence	Unidentified			Ascomycota, Saccharomycetes, Saccharomycetales, Wickerhamomyceteae, Wickerhamomyces, anomalus
OTU_172	172	Uncultured Mortierella clone CEgs1033 18S ribosomal RNA gene, partial sequence >gi|444332693|gb|JX159570.1| Uncultured Mortierella clone CEgs1083 18S ribosomal RNA gene, partial sequence >gi|444332710|gb|JX159587.1| Uncultured Mortierella clone CEgs1100 18S ribosomal RNA gene, partial sequence	Unidentified			Ascomycota, Saccharomycetes, Saccharomycetales, Wickerhamomyceteae, Wickerhamomyces, anomalus
OTU_173	173	Uncultured fungus 18S rRNA gene (partial), ITS1, 5.8S rRNA gene, ITS2 and 28S rRNA gene (partial), clone hww2	Cryptococcus sp.	Basidiomycota, Agaricomycotina, Tremellomycetes, Tremellomycetes_Incertae sedis, Filobasidiales, Filobasidiaceae, Cryptococcus g2, Cryptococcus chernovii / Cryptococcus stepposus	Basidiomycota, Tremellomycetes, Filobasidiales, Filobasidiaceae, Cryptococcus, Cryptococcus_chernovii|SH216501.06FU	Basidiomycota, Tremellomycetes, Filobasidiales, Filobasidiaceae, Filobasidium, globisproum	Basidiomycota, Tremellomycetes, Tremellales, Tremellaceae, Cryptococcus sp.	Fungi	Basidiomycota	Tremellomycetes	Tremellales	Tremellaceae	Cryptococcus
OTU_174	174	Ophiostoma pluriannulatum strain OP31 18S ribosomal RNA gene, partial sequence; internal transcribed spacer 1, 5.8S ribosomal RNA gene, and internal transcribed spacer 2, complete sequence; and 28S ribosomal RNA gene, partial sequence	Ophiostoma, pluriannulatum (but only 93 % of length)	Ascomycota, Pezizomycotina, Sordariomycetes, Sordariomycetidae, Ophiostomatales, Ophiostomataceae, Ophiostoma, Ophiostoma pluriannulatum / Ophiostoma sparsiannulatum	Ascomycota, Sordariomycetes, Ophiostomatales, Ophiostomataceae, Ophiostoma, Ophiostoma_pluriannulatum|SH205333.06FU	Ascomycota, Sordariomycetes, Ophiostomatales, Ophiostomataceae, Ophiostoma, stenoceras	Ascomycota, Sordariomycetes, Microasales, Ceratocystidaceae, Ceratocystis, pluriannulata	Fungi	Ascomycota	Sordariomycetes	Microasales	Ceratocystidaceae	Ceratocystis	pluriannulata	Ceratocystis stenoceras = Ophiostoma stenoceras; Ceratocystis pluriannulatum = Sphiostoma pluriannulatum
OTU_175	175	Uncultured Clavispora clone CHiv49 18S ribosomal RNA gene, internal transcribed spacer 1, 5.8S ribosomal RNA gene, internal transcribed spacer 2, and 28S ribosomal RNA gene, region	Unidentified (different Saccharomycetes at 86 % identity)			Ascomycota, Saccharomycetes, Saccharomycetales, Dipodascaceae, Galactomyces, pseudocandidus
OTU_176	176	Glomus mosseae 18S rRNA gene (partial), ITS1, 5.8S rRNA gene, ITS2 and 28S rRNA gene (partial), clone 204_11_1	Unidentified			Neocallimastigomycota, Neocallimastigomycetes, Neocallimastigales, Neocallimastigaceae, Piromyces, sp.
OTU_177	177	Uncultured fungus clone B157 internal transcribed spacer 1, partial sequence; 5.8S ribosomal RNA gene, complete sequence; and internal transcribed spacer 2, partial sequence >gi|289718938|gb|GU461585.1| Uncultured fungus clone B071 internal transcribed spacer 1, partial sequence; 5.8S ribosomal RNA gene, complete sequence; and internal transcribed spacer 2, partial sequence	Unidentified (Faecalibacterium prausnitzii 91 %)			Ascomycota, Orbiliomycetes, Orbiliales, Orbiliaceae, Dactylellina, gephyropaga									Bacteria?
OTU_178	178	Glomus irregulare isolate DAOM 197198 clone 12.2 18S ribosomal RNA gene, partial sequence; internal transcribed spacer 1, 5.8S ribosomal RNA gene, and internal transcribed spacer 2, complete sequence; and 28S ribosomal RNA gene, partial sequence	Unidentified (Bifidobacterium kashiwanohense 97 %)			Ascomycota, Saccharomycetes, Saccharomycetales, Wickerhamomyceteae, Wickerhamomyces, anomalus									Bacteria?
OTU_179	179	Uncultured Saccharomycetes clone AWW3 18S ribosomal RNA gene, partial sequence; internal transcribed spacer 1, 5.8S ribosomal RNA gene, and internal transcribed spacer 2, complete sequence; and 28S ribosomal RNA gene, partial sequence	Unclassified (yet Saccharomycetes 90 %)	Ascomycota, Saccharomycotina, Saccharomycetes, Saccharomycetidae, Saccharomycetales, Saccharomycetales_Incertae sedis, Candida	Ascomycota, Saccharomycetes, Saccharomycetales, Incertae_sedis_11, Candida	Ascomycota, Saccharomycetes, Saccharomycetales, Saccharomycetaceae, Candida, neerlandica	Ascomycota, Saccharomycetes, Saccharomycetales, Saccharomycetaceae, Candida sp.	Fungi	Ascomycota	Saccharomycetes	Saccharomycetales	Saccharomycetaceae	Candida
OTU_180	180	Uncultured fungus clone 038A43638 18S ribosomal RNA gene, partial sequence; internal transcribed spacer 1, complete sequence; and 5.8S ribosomal RNA gene, partial sequence	Unidentified			Ascomycota, Orbiliomycetes, Orbiliales, Orbiliaceae, Dactylellina, arcuata
OTU_181	181	Trichosporon asahii var. asahii CBS 2479 hypothetical protein partial mRNA	Unidentified (Roseburia hominis 98 %)			Ascomycota, Saccharomycetes, Saccharomycetales, Wickerhamomyceteae, Wickerhamomyces, anomalus									Bacteria?
OTU_182	182	Uncultured fungus clone MOTU_3947_GYUGVSB04JDAA7 18S ribosomal RNA gene, partial sequence; internal transcribed spacer 1, complete sequence; and 5.8S ribosomal RNA gene, partial sequence	Unidentified (Bacteroides vulgatus 79 %)			Ascomycota, Saccharomycetes, Saccharomycetales, Wickerhamomyceteae, Wickerhamomyces, anomalus									Bacteria?
OTU_183	183	Uncultured fungus clone MOTU_1572_GOKCVWY06GTLT8 18S ribosomal RNA gene, partial sequence; internal transcribed spacer 1, complete sequence; and 5.8S ribosomal RNA gene, partial sequence	Unclassified (yet Exobasidium rhododendri 95 %)	Basidiomycota, Ustilaginomycotina, Exobasidiomycetes, Exobasidiomycetes_Incertae sedis, Exobasidiales, Exobasidiaceae, Exobasidium, Exobasidium woronichinii	Basidiomycota, Exobasidiomycetes, Exobasidiales, Exobasidiaceae, Exobasidium, Exobasidium_woronichinii|SH204830.06FU	Basidiomycota, Agaricomycetes, Agaricales, Hygrophoraceae, Chrysomphalina, chrysophylla	Basidiomycota, Exobasidiomycetes, Exobasidiales, Exobasidiaceae, Exobasidium sp.	Fungi	Basidiomycota	Exobasidiomycetes	Exobasidiales	Exobasidiaceae	Exobasidium
OTU_184	184	Uncultured basidiomycete ITS region including 18S rRNA gene, ITS1, 5.8S rRNA gene, ITS2 and 28S rRNA gene, clone BF-OTU99	Cryptococcus sp.	Basidiomycota, Agaricomycotina, Tremellomycetes, Tremellomycetes_Incertae sedis, Tremellales, Tremellales_Incertae sedis, Cryptococcus g1, Cryptococcus festucosus	Basidiomycota, Tremellomycetes, Tremellomycetes_unidentified, Tremellomycetes_unidentified_1, Tremellomycetes_unidentified_1, Tremellomycetes_sp|SH230598.06FU	Basidiomycota, Tremellomycetes, Tremellales, Tremellaceae, Cryptococcus, aureus	Basidiomycota, Tremellomycetes, Tremellales, Tremellaceae, Cryptococcus sp.	Fungi	Basidiomycota	Tremellomycetes	Tremellales	Tremellaceae	Cryptococcus
OTU_185	185	Neoplatysporoides aloicola strain CPC 24435 18S ribosomal RNA gene, partial sequence; internal transcribed spacer 1, 5.8S ribosomal RNA gene, and internal transcribed spacer 2, complete sequence; and 28S ribosomal RNA gene, partial sequence	Unclassified (Neoplatysporoides aloicola 92 %)	Ascomycota, Pezizomycotina, Dothideomycetes, Pleosporomycetidae, Pleosporales	Ascomycota	Ascomycota, Dothideomycetes, Pleosporales, Pleosporaceae, Alternaria, penicillata
OTU_186	186	Uncultured Mortierella clone CEgs1033 18S ribosomal RNA gene, partial sequence >gi|444332693|gb|JX159570.1| Uncultured Mortierella clone CEgs1083 18S ribosomal RNA gene, partial sequence >gi|444332710|gb|JX159587.1| Uncultured Mortierella clone CEgs1100 18S ribosomal RNA gene, partial sequence	Unidentified			Ascomycota, Eurotiomycetes, Onygenales, Onygenaceae, Spiromastix, asexualis
OTU_187	187	Uncultured fungus clone 109A73287 18S ribosomal RNA gene, partial sequence; internal transcribed spacer 1, complete sequence; and 5.8S ribosomal RNA gene, partial sequence	Unidentified (Eubacterium siraeum 97 %)			Ascomycota, Saccharomycetes, Saccharomycetales, Wickerhamomyceteae, Wickerhamomyces, anomalus									Bacteria?
OTU_188	188	Uncultured fungus clone MOTU_2304_GOKCVWY06HB7RL 18S ribosomal RNA gene, partial sequence; internal transcribed spacer 1, complete sequence; and 5.8S ribosomal RNA gene, partial sequence	Cryptococcus sp.	Basidiomycota, Agaricomycotina, Tremellomycetes, Tremellomycetes_Incertae sedis, Tremellales, Tremellales_Incertae sedis, Cryptococcus g1, Cryptococcus carnescens	Basidiomycota, Tremellomycetes, Tremellales, Incertae_sedis_12, Cryptococcus_1, Cryptococcus_victoriae|SH198055.06FU	Basidiomycota, Tremellomycetes, Tremellales, Tremellaceae, Cryptococcus, tephrensis	Basidiomycota, Tremellomycetes, Tremellales, Tremellaceae, Cryptococcus sp.	Fungi	Basidiomycota	Tremellomycetes	Tremellales	Tremellaceae	Cryptococcus
OTU_189	189	Ascomycota sp. MAG1 28S ribosomal RNA gene, partial sequence	Unidentified			Ascomycota, Dothideomycetes, Capnodiales, Mycosphaerellaceae, Zasmidium, nocoxi
OTU_190	190	Aureobasidium namibiae CBS 147.97 signal recognition particle receptor beta subunit partial mRNA	Unidentified			Neocallimastigomycota, Neocallimastigomycetes, Neocallimastigales, Neocallimastigaceae, Piromyces, sp.
OTU_191	191	uncultured Glomeraceae genomic DNA containing 18S rRNA gene, ITS1, 5.8S rRNA gene, ITS2, 28S rRNA gene, clone LIT-RED-Glom-A-5	Unidentified (Bifidobacterium breve 99 %)			Neocallimastigomycota, Neocallimastigomycetes, Neocallimastigales, Neocallimastigaceae, Piromyces, sp.									Bacteria?
OTU_192	192	Botryosphaeria dothidea isolate Kiru3 18S ribosomal RNA gene, partial sequence; internal transcribed spacer 1, 5.8S ribosomal RNA gene, and internal transcribed spacer 2, complete sequence; and 28S ribosomal RNA gene, partial sequence	Botryosphaeria, dothidea (97 %)	Ascomycota, Pezizomycotina, Dothideomycetes, Dothideomycetes_Incertae sedis, Botryosphaeriales, Botryosphaeriaceae, Botryosphaeria, Botryosphaeria mamane	Ascomycota, Dothideomycetes, Botryosphaeriales, Botryosphaeriaceae, Botryosphaeriaceae_unidentified, Botryosphaeriaceae_sp|SH206855.06FU	Ascomycota, Eurotiomycetes, Eurotiales, Trichocomaceae, Penicillium, euglaucum	Ascomycota, Dothideomycetes, Botryosphaeriales, Botryosphaeriaceae, sp.	Fungi	Ascomycota	Dothideomycetes	Botryosphaeriales	Botryosphaeriaceae			Cophinforma mamane = Botryosphaeria mamane
OTU_193	193	Uncultured Cortinariaceae clone b16A1sp1 18S ribosomal RNA gene, partial sequence; internal transcribed spacer 1, complete sequence; and 5.8S ribosomal RNA gene, partial sequence	Unidentified			Ascomycota, Saccharomycetes, Saccharomycetales, Wickerhamomyceteae, Wickerhamomyces, anomalus
OTU_194	194	Galactomyces geotrichum ITS1, 5.8S rRNA gene and ITS2, strain CBS 121.22	Galactomyces, geotrichium (99 %)		Ascomycota, Saccharomycetes, Saccharomycetales, Dipodascaceae, Dipodascaceae_unidentified, Dipodascaceae_sp|SH197415.06FU	Ascomycota, Saccharomycetes, Saccharomycetales, Dipodascaceae, Galactomyces, candidus	Ascomycota, Saccharomycetes, Saccharomycetales, Dipodascaceae, Dipodascus, geotrichium	Fungi	Ascomycota	Saccharomycetes	Saccharomycetales	Dipodascaceae	Dipodascus	geotrichium	Dipodascus geotrichum = Galactomyces candidus, Geotrichum candidum; Dipodascus = Galactomyces
OTU_195	195	Uncultured fungus clone 109A73568 18S ribosomal RNA gene, partial sequence; internal transcribed spacer 1, complete sequence; and 5.8S ribosomal RNA gene, partial sequence	Unidentified			Ascomycota, Saccharomycetes, Saccharomycetales, Wickerhamomyceteae, Wickerhamomyces, anomalus
OTU_196	196	Russula sp. 1746 internal transcribed spacer 1, partial sequence; 5.8S ribosomal RNA gene and internal transcribed spacer 2, complete sequence; and 28S ribosomal RNA gene, partial sequence	Unidentified (Pseudomonas aeruginosa 99 %)			Basidiomycota, Agaricomycetes, Agaricales, Gymnopileae, Gymnopilus, sapineus									Bacteria?
OTU_197	197	Glomus mosseae 18S rRNA gene (partial), ITS1, 5.8S rRNA gene, ITS2 and 28S rRNA gene (partial), clone 204_11_1	Unidentified (Bifidobacterium dentium 99 %)			Neocallimastigomycota, Neocallimastigomycetes, Neocallimastigales, Neocallimastigaceae, Piromyces, sp.									Bacteria?
OTU_198	198	Metschnikowia sp. IMB96MR 18S ribosomal RNA gene, partial sequence; internal transcribed spacer 1 and 5.8S ribosomal RNA gene, complete sequence; and internal transcribed spacer 2, partial sequence	Metschnikowia sp. (97 %, but only for 87 % of the sequence)			Ascomycota, Saccharomycetes, Saccharomycetales, Metschnikowiaceae, Metschnikowia, reukaufii	Ascomycota, Saccharomycetes, Saccharomycetales, Metschnikowiaceae, Metschnikowia, reukaufii	Fungi	Ascomycota	Saccharomycetes	Saccharomycetales	Metschnikowiaceae	Metschnikowia	reukaufii	97 % hit at Metschnikowia reukafii at EuBOLD database (FunBOLD)
OTU_199	199	Uncultured Mortierella clone CEgs1033 18S ribosomal RNA gene, partial sequence >gi|444332693|gb|JX159570.1| Uncultured Mortierella clone CEgs1083 18S ribosomal RNA gene, partial sequence >gi|444332710|gb|JX159587.1| Uncultured Mortierella clone CEgs1100 18S ribosomal RNA gene, partial sequence	Unidentified (Roseburia hominis 99 %)			Ascomycota, Saccharomycetes, Saccharomycetales, Wickerhamomyceteae, Wickerhamomyces, anomalus									Bacteria?
OTU_200	200	Amanita sp. 1181 internal transcribed spacer 1, partial sequence; 5.8S ribosomal RNA gene and internal transcribed spacer 2, complete sequence; and 28S ribosomal RNA gene, partial sequence	Unidentified (Eubacterium rectale 99 %)			Ascomycota, Saccharomycetes, Saccharomycetales, Wickerhamomyceteae, Wickerhamomyces, anomalus									Bacteria?
OTU_201	201	Uncultured fungus clone MOTU_730_GOKCVWY06GWR2N 18S ribosomal RNA gene, partial sequence; internal transcribed spacer 1, complete sequence; and 5.8S ribosomal RNA gene, partial sequence	Symmetrospora, gracilis (97 %, other name Sporobolomyces gracilis)	Basidiomycota, Pucciniomycotina, Microbotryomycetes, Microbotryomycetes_Incertae sedis, Sporidiobolales, Sporidiobolales_Incertae sedis, Sporobolomyces, Sporobolomyces gracilis	Basidiomycota, Microbotryomycetes, Sporidiobolales, Incertae_sedis_25, Sporobolomyces, Sporobolomyces_gracilis|SH227546.06FU	Basidiomycota, Microbotryomycetes, Sporidiobolales, Sporidiobolaceae, Sporobolomyces, gracilis	Basidiomycota, Microbotryomycetes, Sporidiobolales, Sporidiobolaceae, Sporobolomyces, gracilis	Fungi	Basidiomycota	Microbotryomycetes	Sporidiobolales	Sporidiobolaceae	Sporobolomyces	gracilis	Sporobolomyces gracilis = Symmetrospora gracilis
OTU_202	202	Glomus mosseae 18S rRNA gene (partial), ITS1, 5.8S rRNA gene, ITS2 and 28S rRNA gene (partial), clone 204_11_1	Unidentified			Neocallimastigomycota, Neocallimastigomycetes, Neocallimastigales, Neocallimastigaceae, Piromyces, sp.
OTU_203	203	Eremascus albus strain UCB50-026 18S ribosomal RNA gene, partial sequence; internal transcribed spacer 1, 5.8S ribosomal RNA gene, and internal transcribed spacer 2, complete sequence; and 28S ribosomal RNA gene, partial sequence	Unclassified (yet Eremascus albus 92 %)	Ascomycota, Pezizomycotina	Ascomycota	Ascomycota, Eurotiomycetes, Eurotiales, Trichocomaceae, Thermoascus, crustaceus	Ascomycota sp.	Fungi	Ascomycota
OTU_204	204	Uncultured fungus clone 109A75505 18S ribosomal RNA gene, partial sequence; internal transcribed spacer 1, complete sequence; and 5.8S ribosomal RNA gene, partial sequence	Phoma sp. (99 %)	Ascomycota, Pezizomycotina, Dothideomycetes, Pleosporomycetidae, Pleosporales	Ascomycota, Dothideomycetes, Pleosporales, Incertae_sedis_13, Phoma, Phoma_sp_P17E3|SH202157.06FU	Ascomycota, Dothideomycetes, Pleosporales, Didymellaceae, Phoma, macrostoma	Ascomycota, Dothideomycetes, Pleosporales, Didymellaceae, Phoma sp.	Fungi	Ascomycota	Dothideomycetes	Pleosporales	Didymellaceae	Phoma
OTU_205	205	Uncultured fungus genomic DNA sequence containing 18S rRNA gene (partial), ITS1, 5.8S rRNA gene, ITS2 and 28S rRNA gene (partial), isolate CL135_Non_EcM	Unidentified			Ascomycota, Saccharomycetes, Saccharomycetales, Wickerhamomyceteae, Wickerhamomyces, anomalus
OTU_206	206	Uncultured fungus clone MOTU_1421_GOKCVWY06HD8P9 18S ribosomal RNA gene, partial sequence; internal transcribed spacer 1, complete sequence; and 5.8S ribosomal RNA gene, partial sequence	Unidentified			Ascomycota, Eurotiomycetes, Eurotiales, Trichocomaceae, Penicillium, marneffei
OTU_207	207	Talaromyces verruculosus strain 15.3 18S ribosomal RNA gene, partial sequence; internal transcribed spacer 1, 5.8S ribosomal RNA gene, and internal transcribed spacer 2, complete sequence; and 28S ribosomal RNA gene, partial sequence	Unidentified			Neocallimastigomycota, Neocallimastigomycetes, Neocallimastigales, Neocallimastigaceae, Piromyces, sp.
OTU_208	208	Verticillium albo-atrum strain lz17 18S ribosomal RNA gene, partial sequence	Unidentified			Neocallimastigomycota, Neocallimastigomycetes, Neocallimastigales, Neocallimastigaceae, Piromyces, sp.
OTU_209	209	Candida albicans strain 10.120M 18S ribosomal RNA gene, partial sequence; internal transcribed spacer 1 and 5.8S ribosomal RNA gene, complete sequence; and internal transcribed spacer 2, partial sequence	Candida albicans 98 %)	Ascomycota, Saccharomycotina, Saccharomycetes, Saccharomycetidae, Saccharomycetales, Saccharomycetales_Incertae sedis, Candida	Ascomycota, Saccharomycetes, Saccharomycetales, Saccharomycetales_unidentified, Saccharomycetales_unidentified_1, Saccharomycetales_sp|SH196646.06FU	Ascomycota, Saccharomycetes, Saccharomycetales, Saccharomycetaceae, Candida, albicans	Ascomycota, Saccharomycetes, Saccharomycetales, Saccharomycetaceae, Candida, albicans	Fungi	Ascomycota	Saccharomycetes	Saccharomycetales	Saccharomycetaceae	Candida	albicans	Very similar in BLAST
OTU_210	210	Penicillium sp. 27 BRO-2013 18S ribosomal RNA gene, partial sequence; internal transcribed spacer 1, 5.8S ribosomal RNA gene, and internal transcribed spacer 2, complete sequence; and 28S ribosomal RNA gene, partial sequence	Unclassified (yet Penicillium glabrum 96 %)	Ascomycota, Pezizomycotina, Eurotiomycetes, Eurotiomycetidae, Eurotiales, Trichocomaceae, Penicillium	Ascomycota, Eurotiomycetes, Eurotiales, Trichocomaceae, Penicillium	Ascomycota, Eurotiomycetes, Eurotiales, Trichocomaceae, Penicillium, ornatum	Ascomycota, Eurotiomycetes, Eurotiales, Trichocomaceae, Penicillium sp.	Fungi	Ascomycota	Eurotiomycetes	Eurotiales	Trichocomaceae	Penicillium
OTU_211	211	Uncultured compost fungus 18S rRNA gene (partial), ITS1, 5.8S rRNA gene, ITS2 and 28S rRNA gene (partial), clone NK009_027	Candida, ethanolica (98 %, only 90 % of length)	Ascomycota, Saccharomycotina, Saccharomycetes, Saccharomycetidae, Saccharomycetales, Saccharomycetales_Incertae sedis, Candida, Candida ethanolica	Ascomycota, Saccharomycetes, Saccharomycetales, Pichiaceae, Pichia, Pichia_deserticola|SH223322.06FU	Ascomycota, Saccharomycetes, Saccharomycetales, Saccharomycetaceae, Pichia, deserticola	Ascomycota, Saccharomycetes, Saccharomycetales, Saccharomycetaceae, Candida, ethanolica	Fungi	Ascomycota	Saccharomycetes	Saccharomycetales	Saccharomycetaceae	Candida	ethanolica	C. ethanolica on EuBOLD (99 %)
OTU_212	212	Sordaria macrospora k-hell hypothetical protein (SMAC_09726), mRNA	Unidentified			Ascomycota, Eurotiomycetes, Eurotiales, Trichocomaceae, Penicillium, marneffei
OTU_213	213	Uncultured fungus clone 109A78095 18S ribosomal RNA gene, partial sequence; internal transcribed spacer 1, complete sequence; and 5.8S ribosomal RNA gene, partial sequence	Unidentified			Ascomycota, Saccharomycetes, Saccharomycetales, Wickerhamomyceteae, Wickerhamomyces, anomalus
OTU_214	214	Metschnikowia cibodasensis genes for ITS1, 5.8S rRNA, ITS2, partial and complete sequence, strain: UICC Y-339	Unclassified (yed Metschnikowia 96 %)	Ascomycota		Ascomycota, Saccharomycetes, Saccharomycetales, Dipodascaceae, Galactomyces, pseudocandidus
OTU_215	215	Uncultured fungus clone MOTU_3947_GYUGVSB04JDAA7 18S ribosomal RNA gene, partial sequence; internal transcribed spacer 1, complete sequence; and 5.8S ribosomal RNA gene, partial sequence	Unidentified			Ascomycota, Eurotiomycetes, Eurotiales, Trichocomaceae, Penicillium, marneffei
OTU_216	216	Uncultured fungus clone Singlet101 18S ribosomal RNA gene, partial sequence; internal transcribed spacer 1, 5.8S ribosomal RNA gene, and internal transcribed spacer 2, complete sequence; and 28S ribosomal RNA gene, partial sequence	Unidentified			Ascomycota, Saccharomycetes, Saccharomycetales, Wickerhamomyceteae, Wickerhamomyces, anomalus
OTU_217	217	Uncultured fungus clone 109A77130 18S ribosomal RNA gene, partial sequence; internal transcribed spacer 1, complete sequence; and 5.8S ribosomal RNA gene, partial sequence	Unidentified (Bacteroides vulgatus 99 %)			Ascomycota, Saccharomycetes, Saccharomycetales, Saccharomycetaceae, Komagataella, pastoris									Bacteria?
OTU_218	218	Uncultured Galactomyces clone CEobese32 18S ribosomal RNA gene, partial sequence; internal transcribed spacer 1, 5.8S ribosomal RNA gene, and internal transcribed spacer 2, complete sequence; and 28S ribosomal RNA gene, partial sequence	Galactomyces, geotrichium (99 %)		Ascomycota, Saccharomycetes, Saccharomycetales, Dipodascaceae, Dipodascaceae_unidentified	Ascomycota, Saccharomycetes, Saccharomycetales, Dipodascaceae, Galactomyces, candidus	Ascomycota, Saccharomycetes, Saccharomycetales, Dipodascaceae, Dipodascus, geotrichium	Fungi	Ascomycota	Saccharomycetes	Saccharomycetales	Dipodascaceae	Dipodascus	geotrichium	Dipodascus geotrichum = Galactomyces candidus, Geotrichum candidum; Dipodascus = Galactomyces
OTU_219	219	Russula sp. 1746 internal transcribed spacer 1, partial sequence; 5.8S ribosomal RNA gene and internal transcribed spacer 2, complete sequence; and 28S ribosomal RNA gene, partial sequence	Unidentified			Entomophthoromycota, Entomophthoromycetes, Entomophthorales, Ancylistaceae, Conidiobolus, thromboides
OTU_220	220	Saccharomyces cerevisiae genomic DNA sequence contains ITS1, 5.8S rRNA gene, ITS2, strain 6167.3A	Saccharomyces, cerevisiae (only 62 % of length)	Ascomycota, Saccharomycotina, Saccharomycetes, Saccharomycetidae, Saccharomycetales, Saccharomycetaceae, Saccharomyces, Saccharomyces boulardii	Ascomycota, Saccharomycetes, Saccharomycetales, Saccharomycetaceae, Saccharomyces, Saccharomyces_cerevisiae|SH241331.06FU	Ascomycota, Saccharomycetes, Saccharomycetales, Saccharomycetaceae, Saccharomyces, cerevisiae	Ascomycota, Saccharomycetes, Saccharomycetales, Saccharomycetaceae, Saccharomyces sp.	Fungi	Ascomycota	Saccharomycetes	Saccharomycetales	Saccharomycetaceae	Saccharomyces
OTU_221	221	Uncultured Glomus 18S rRNA gene (partial), 5.8S rRNA gene, ITS1 and ITS2, clone 175-1	Unidentified (Rothia mucilaginosa 97 %)			Neocallimastigomycota, Neocallimastigomycetes, Neocallimastigales, Neocallimastigaceae, Piromyces, sp.									Bacteria?
OTU_222	222	Uncultured Helotiales clone AhedenD32 18S ribosomal RNA gene, partial sequence; internal transcribed spacer 1, 5.8S ribosomal RNA gene, and internal transcribed spacer 2, complete sequence; and 28S ribosomal RNA gene, partial sequence	Unidentified			Basidiomycota, Tremellomycetes, Tremellales, Tremellaceae, Cryptococcus, neoformans
OTU_223	223	Uncultured fungus clone 109A76266 18S ribosomal RNA gene, partial sequence; internal transcribed spacer 1, complete sequence; and 5.8S ribosomal RNA gene, partial sequence	Unidentified (Roseburia intestinalis 86 %)			Neocallimastigomycota, Neocallimastigomycetes, Neocallimastigales, Neocallimastigaceae, Piromyces, sp.									Bacteria?
OTU_224	224	Uncultured fungus clone Singleton_(162-1192_3325) 18S ribosomal RNA gene, partial sequence; internal transcribed spacer 1, complete sequence; and 5.8S ribosomal RNA gene, partial sequence	Unidentified (Roseburia intestinalis 79 %)			Ascomycota, Saccharomycetes, Saccharomycetales, Wickerhamomyceteae, Wickerhamomyces, anomalus									Bacteria?
OTU_225	225	Uncultured compost fungus 18S rRNA gene (partial), ITS1, 5.8S rRNA gene, ITS2 and 28S rRNA gene (partial), clone NK007_018	Candida sp. (98 %)	Ascomycota, Saccharomycotina, Saccharomycetes, Saccharomycetidae, Saccharomycetales, Saccharomycetales_Incertae sedis, Candida, Candida sake	Ascomycota, Saccharomycetes, Saccharomycetales, Incertae_sedis_11, Candida, Candida_sp|SH239468.06FU	Ascomycota, Saccharomycetes, Saccharomycetales, Saccharomycetaceae, Candida, sake	Ascomycota, Saccharomycetes, Saccharomycetales, Saccharomycetaceae, Candida sp.	Fungi	Ascomycota	Saccharomycetes	Saccharomycetales	Saccharomycetaceae	Candida
OTU_226	226	Uncinocarpus reesii 1704 hypothetical protein, mRNA	Unidentified (Bacteroides cellulosilyticus 99 %)			Ascomycota, Saccharomycetes, Saccharomycetales, Wickerhamomyceteae, Wickerhamomyces, anomalus									Bacteria?
OTU_227	227	Uncultured fungus clone 036A22035 18S ribosomal RNA gene, partial sequence; internal transcribed spacer 1, complete sequence; and 5.8S ribosomal RNA gene, partial sequence	Unidentified			Ascomycota, Saccharomycetes, Saccharomycetales, Wickerhamomyceteae, Wickerhamomyces, anomalus
OTU_228	228	Uncultured Cortinariaceae clone b16A1sp1 18S ribosomal RNA gene, partial sequence; internal transcribed spacer 1, complete sequence; and 5.8S ribosomal RNA gene, partial sequence	Unidentified (Alistipes finegoldii 99 %)			Basidiomycota, Agaricomycetes, Agaricales, Lachnellaceae, Nia, vibrissa									Bacteria?
OTU_229	229	Uncultured Cortinariaceae clone b16A1sp1 18S ribosomal RNA gene, partial sequence; internal transcribed spacer 1, complete sequence; and 5.8S ribosomal RNA gene, partial sequence	Unidentified (Bifidobacterium breve 99 %)			Ascomycota, Saccharomycetes, Saccharomycetales, Wickerhamomyceteae, Wickerhamomyces, anomalus									Bacteria?
OTU_230	230	Uncultured Mortierella clone CEgs1033 18S ribosomal RNA gene, partial sequence >gi|444332693|gb|JX159570.1| Uncultured Mortierella clone CEgs1083 18S ribosomal RNA gene, partial sequence >gi|444332710|gb|JX159587.1| Uncultured Mortierella clone CEgs1100 18S ribosomal RNA gene, partial sequence	Unidentified			Ascomycota, Saccharomycetes, Saccharomycetales, Wickerhamomyceteae, Wickerhamomyces, anomalus
OTU_231	231	Uncultured Ascomycota clone 209 18S ribosomal RNA gene, partial sequence; internal transcribed spacer 1, 5.8S ribosomal RNA gene, and internal transcribed spacer 2, complete sequence; and 28S ribosomal RNA gene, partial sequence	Unidentified (Bifidobacterium breve 99 %)			Ascomycota, Saccharomycetes, Saccharomycetales, Saccharomycetaceae, Komagataella, pastoris									Bacteria?
OTU_232	232	Uncultured fungus clone MOTU_1510_GYUGVSB04IHY1P 18S ribosomal RNA gene, partial sequence; internal transcribed spacer 1, complete sequence; and 5.8S ribosomal RNA gene, partial sequence	Unidentified			Ascomycota, Saccharomycetes, Saccharomycetales, Wickerhamomyceteae, Wickerhamomyces, anomalus
OTU_233	233	Uncultured fungus clone HWF0206-23 internal transcribed spacer 1 and 5.8S ribosomal RNA gene, partial sequence >gi|334086938|gb|JF734805.1| Uncultured fungus clone HWF4247-23 internal transcribed spacer 1 and 5.8S ribosomal RNA gene, partial sequence >gi|334086939|gb|JF734806.1| Uncultured fungus clone HWF5762-23 internal transcribed spacer 1 and 5.8S ribosomal RNA gene, partial sequence >gi|3340…	Pichia, pastoris (99 %)			Ascomycota, Saccharomycetes, Saccharomycetales, Saccharomycetaceae, Komagataella, pastoris	Ascomycota, Saccharomycetes, Saccharomycetales, Saccharomycetaceae, Komagataella, pastoris	Fungi	Ascomycota	Saccharomycetes	Saccharomycetales	Saccharomycetaceae	Komagataella	pastoris	Pichia pastoris = Komagataella pastoris
OTU_234	234	Uncultured fungus clone AA-40F-19 18S ribosomal RNA, internal transcribed spacer 1 and 5.8S ribosomal RNA gene, region >gi|260678508|gb|GQ866198.1| Uncultured fungus clone 19-M13F(-47) 18S ribosomal RNA gene, partial sequence; internal transcribed spacer 1, complete sequence; and 5.8S ribosomal RNA gene, partial sequence	Unidentified			Neocallimastigomycota, Neocallimastigomycetes, Neocallimastigales, Neocallimastigaceae, Caecomyces, aecomyces
OTU_235	235	Uncultured Morganella clone OTU0084 16S ribosomal RNA gene, partial sequence	Unidentified			Ascomycota, Saccharomycetes, Saccharomycetales, Wickerhamomyceteae, Wickerhamomyces, anomalus
OTU_236	236	Uncultured Cortinariaceae clone b16A1sp1 18S ribosomal RNA gene, partial sequence; internal transcribed spacer 1, complete sequence; and 5.8S ribosomal RNA gene, partial sequence	Unidentified (Escherichia coli 99 %)			Basidiomycota, Tremellomycetes, Tremellales, Tremellaceae, Cryptococcus, neoformans									Bacteria?
OTU_237	237	Galactomyces candidum strain PMM10-203F isolate ISHAM-ITS_ID MITS1905 18S ribosomal RNA gene, partial sequence; internal transcribed spacer 1, 5.8S ribosomal RNA gene, and internal transcribed spacer 2, complete sequence; and 28S ribosomal RNA gene, partial sequence	Galactomyces sp. (98 %)		Ascomycota, Saccharomycetes, Saccharomycetales, Dipodascaceae, Dipodascaceae_unidentified	Ascomycota, Saccharomycetes, Saccharomycetales, Dipodascaceae, Galactomyces, candidus	Ascomycota, Saccharomycetes, Saccharomycetales, Dipodascaceae, Dipodascus, geotrichium	Fungi	Ascomycota	Saccharomycetes	Saccharomycetales	Dipodascaceae	Dipodascus	geotrichium	Dipodascus geotrichum = Galactomyces candidus, Geotrichum candidum; Dipodascus = Galactomyces
OTU_238	238	Uncultured fungus clone MOTU_3859_GYUGVSB04IY0OV 18S ribosomal RNA gene, partial sequence; internal transcribed spacer 1, complete sequence; and 5.8S ribosomal RNA gene, partial sequence	Unidentified			Ascomycota, Saccharomycetes, Saccharomycetales, Wickerhamomyceteae, Wickerhamomyces, anomalus									Bacteria?
OTU_239	239	Uncultured fungus clone 109A78788 18S ribosomal RNA gene, partial sequence; internal transcribed spacer 1, complete sequence; and 5.8S ribosomal RNA gene, partial sequence	Unidentified (Clostridiales 98 %)			Ascomycota, Saccharomycetes, Saccharomycetales, Wickerhamomyceteae, Wickerhamomyces, anomalus									Bacteria?
OTU_240	240	Botrytis cinerea B05.10 chromosome 4 sequence	Botrytis, cinerea (99 %)	Ascomycota, Pezizomycotina, Leotiomycetes, Leotiomycetidae, Helotiales, Sclerotiniaceae	Ascomycota, Leotiomycetes, Helotiales, Sclerotiniaceae, Botrytis, Botrytis_caroliniana|SH237443.06FU	Ascomycota, Leotiomycetes, Helotiales, Sclerotiniaceae, Sclerotinia, fuckeliana	Ascomycota, Leotiomycetes, Helotiales, Sclerotiniaceae sp.	Fungi	Ascomycota	Leotiomycetes	Helotiales	Sclerotiniaceae			Botryotinia fuckeliana = Sclerotinia fuckeliana
OTU_241	241	Uncultured fungus clone Singleton_(262-1643_0355) 18S ribosomal RNA gene, partial sequence; internal transcribed spacer 1, complete sequence; and 5.8S ribosomal RNA gene, partial sequence	Unclassified (yet Penicillum oxalicum 93 %)	Ascomycota, Pezizomycotina, Eurotiomycetes, Eurotiomycetidae, Eurotiales, Trichocomaceae, Penicillium	Ascomycota, Eurotiomycetes, Eurotiales, Trichocomaceae, Penicillium, Penicillium_chrysogenum|SH214177.06FU	Ascomycota, Eurotiomycetes, Eurotiales, Trichocomaceae, Penicillium, chrysogenum	Ascomycota, Eurotiomycetes, Eurotiales, Trichocomaceae, Penicillium sp.	Fungi	Ascomycota	Eurotiomycetes	Eurotiales	Trichocomaceae	Penicillium
OTU_242	242	Uncultured fungus clone Mang_F23 18S ribosomal RNA gene, partial sequence; internal transcribed spacer 1, 5.8S ribosomal RNA gene, and internal transcribed spacer 2, complete sequence; and 28S ribosomal RNA gene, partial sequence	Unidentified (Faecalibacterium prausnitzii 92 %)			Ascomycota, Saccharomycetes, Saccharomycetales, Wickerhamomyceteae, Wickerhamomyces, anomalus									Bacteria?
OTU_243	243	Candida sp. MY9_2 18S ribosomal RNA gene, partial sequence; internal transcribed spacer 1, 5.8S ribosomal RNA gene, and internal transcribed spacer 2, complete sequence; and 28S ribosomal RNA gene, partial sequence	Candida sp. (only 76 % of sequence length)		Ascomycota, Saccharomycetes, Saccharomycetales, Incertae_sedis_11, Candida, Candida_sp_MY9_2|SH197451.06FU	Ascomycota, Saccharomycetes, Saccharomycetales, Dipodascaceae, Yarrowia, (Candida) alimentaria	Ascomycota, Saccharomycetes, Saccharomycetales sp.	Fungi	Ascomycota	Saccharomycetes	Saccharomycetales
OTU_244	244	Uncultured fungus clone 109A73200 18S ribosomal RNA gene, partial sequence; internal transcribed spacer 1, complete sequence; and 5.8S ribosomal RNA gene, partial sequence	Unidentified			Ascomycota, Saccharomycetes, Saccharomycetales, Wickerhamomyceteae, Wickerhamomyces, anomalus
OTU_245	245	Uncultured fungus clone 109A78095 18S ribosomal RNA gene, partial sequence; internal transcribed spacer 1, complete sequence; and 5.8S ribosomal RNA gene, partial sequence	Unidentified			Ascomycota, Saccharomycetes, Saccharomycetales, Wickerhamomyceteae, Wickerhamomyces, anomalus
