# Supplementary material for: Early gut mycobiota and mother-offspring transfer
Source: Microbiome. 2017 Aug 24;5:107. doi: 10.1186/s40168-017-0319-x (PMC5571498; doi:10.1186/s40168-017-0319-x)
Supplement: Supplementary file 4 — Table of fungal species. (XLSX 18 kb) [file 40168_2017_319_MOESM4_ESM.xlsx]

## Sheet: Ark1
Table of fungal species
Type: Based on Mycobank.com and Encyclopedia of Life
Previously found: (1) based on Hamad et al, 2016,[1] (2) based on Suhr et al, 2015.[2]
OTU	Taxonomy (phylum, class, order, family, genus, species)	Possible source	Type	Previously found in faeces
1	Ascomycota, Saccharomycetes, Saccharomycetales, Saccharomycetaceae, Debaryomyces hansenii	Commensal, food, skin	Yeast or yeast-like	Yes, also cultured (1)
2	Ascomycota, Saccharomycetes, Saccharomycetales, Saccharomycetaceae, Saccharomyces, cerevisiae	Commensal, food	Yeast or yeast-like	Yes, also cultured (1)
3	Ascomycota, Saccharomycetes, Saccharomycetales, Saccharomycetaceae, Candida albicans	Commensal	Yeast or yeast-like	Yes, also cultured (1)
4	Basidiomycota, Microbotryomycetes, Sporidiobolales, Incertae sedis, Rhodotorula, mucilaginosa	Commensal	Yeast or yeast-like	Yes (1)
5	Ascomycota, Saccharomycetes, Saccharomycetales, Saccharomycetaceae, Candida sp.	Commensal	Yeast or yeast-like	Yes, also cultured (1)
6	Basidiomycota, Tremellomycetes, Tremellales, Tremellaceae, Cryptococcus, curvatus	Commensal	Yeast or yeast-like	No
7	Ascomycota, Dothideomycetes, Capnodiales, Cladosporiaceae, Cladosporium sp.	Ubiquitous, environmental	Filamentous	Yes, also cultured (1)
8	Ascomycota, Saccharomycetes, Saccharomycetales, Saccharomycetaceae, Cyberlindnera, jadinii	Commensal	Yeast or yeast-like	Yes (2)
9	Ascomycota, Saccharomycetes, Saccharomycetales, Dipodascaceae, Dipodascus geotrichum	Commensal	Yeast or yeast-like	Yes, also cultured (1)
10	Ascomycota, Dothideomycetes, Capnodiales, Teratosphaeriaceae sp.	Decaying plant tissue, food	Filamentous	-
11	Ascomycota, Saccharomycetes, Saccharomycetales, Wickerhamomyceteae, Wickerhamomyces, anomalus	Commensal	Yeast or yeast-like	Yes (1)
12	Basidiomycota, Tremellomycetes, Cystofilobasidiales, Cystofilobasidiaceae, Cystofilobasidium sp. (macerans)	Food, sea	Yeast or yeast-like	Yes (1)
13	Ascomycota, Dothideomycetes, Capnodiales, Mycosphaerellaceae, Cladosporium sp.	Ubiquitous, food	Filamentous	Yes, also cultured (1)
14	Ascomycota, Eurotiomycetes sp.			-
15	Ascomycota, Taphrinomycetes, Taphrinales, Taphrinaceae, Taphrina carpini	Plant pathogen on European beech (Fagus sylvatica)	Yeast or yeast-like	No
16	Basidiomycota, Tremellomycetes, Tremellales, Tremellaceae, Cryptococcus, victoriae	Commensal	Yeast or yeast-like	No
17	Ascomycota, Saccharomycetes, Saccharomycetales, Saccharomycetaceae, Candida, tropicalis	Commensal	Yeast or yeast-like	Yes, also cultured (1)
18	Ascomycota, Leotiomycetes, Helotiales, Helotiales incertae sedis, Tetracladium sp.	Decaying plant tissue, food	Filamentous	No
19	Basidiomycota, Exobasidiomycetes, Malasseziales, Malasseziaceae, Malassezia restricta	Commensal, skin	Yeast or yeast-like	Yes, also cultured (1)
20	Ascomycota, Dothideomycetes, Dothideales, Dothioraceae, Aureobasidium, pullulans	Commensal	Yeast or yeast-like	Yes (1)
21	Basidiomycota, Microbotryomycetes, Sporidiobolales sp.			-
22	Ascomycota, Saccharomycetes, Saccharomycetales, Saccharomycetaceae, Candida, parapsilosis	Commensal	Yeast or yeast-like	Yes, also cultured (1)
23	Ascomycota, Eurotiomycetes, Eurotiales, Trichocomaceae, Aspergillus, penicillioides	Commensal	Filamentous	Yes (1)
24	Ascomycota, Saccharomycetes, Saccharomycetales, Saccharomycetaceae, Candida, humilis	Commensal	Yeast or yeast-like	Yes (1) as Candida milleri
25
26	Ascomycota, Eurotiomycetes, Eurotiales, Trichocomaceae, Penicillium sp.	Food or environmental, if not P. marneffei or P. chrysogenum	Filamentous	Yes, also cultured (1)
27	Basidiomycota, Ustilaginomycetes, Ustilaginales, Ustilaginaceae sp.	Plant pathogen, food	Filamentous	-
28	Ascomycota, Dothideomycetes, Pleosporales, Pleosporaceae sp.		Filamentous	-
29	Ascomycota, Saccharomycetes, Saccharomycetales, Saccharomycetaceae, Candida, humilis	Commensal	Yeast or yeast-like	Yes (1) as Candida milleri
30	Ascomycota, Saccharomycetes, Saccharomycetales, Dipodascaceae, Dipodascus sp.	Commensal	Yeast or yeast-like	Yes, also cultured (1)
				as Galactomyces geotrichum/Geotrichum candidum
31	Basidiomycota, Exobasidiomycetes, Malasseziales, Malasseziaceae, Malassezia, globosa	Commensal, skin	Yeast or yeast-like	Yes, also cultured (1)
32	Ascomycota, Leotiomycetes, Helotiales, Sclerotiniaceae sp.		Filamentous	-
33	Ascomycota sp. (subphylum Pezizomycotina)			-
34	Basidiomycota, Agaricomycetes sp.	Food		-
35	Ascomycota, Saccharomycetes, Saccharomycetales, Saccharomycetaceae, Meyerozyma, guilliermondii	Commensal	Yeast or yeast-like	Yes, also cultured (1)
				as Candida guilliermondii
36	Ascomycota, Saccharomycetes, Saccharomycetales, Dipodascaceae, Dipodascus, geotrichum sp.	Commensal	Yeast or yeast-like	Yes, also cultured (1) as Galactomyces geotrichum or Geotrichum candidum
37				-
38	Ascomycota, Sordariomycetes, Xylariales, Hyponectriaceae, Monographella sp.	Plant pathogen	Filamentous	The anamorph Microdochium spp. is found (1)
39	Ascomycota, Dothideomycetes, Pleosporales, Pleosporaceae, Alternaria sp.	Commensal, plant pathogen	Filamentous	Yes (1)
40	Ascomycota, Saccharomycetes, Saccharomycetales, Saccharomycetaceae, Candida sp.	Commensal	Yeast or yeast-like	Yes, also cultured (1)
41	Basidiomycota, Tremellomycetes, Tremellales, Tremellaceae, Cryptococcus sp.	Commensal	Yeast or yeast-like	Yes, also cultured (1)
42	Ascomycota, Saccharomycetes, Saccharomycetales sp.		Yeast or yeast-like	-
43	Ascomycota, Saccharomycetes, Saccharomycetales sp.		Yeast or yeast-like	-
44	Ascomycota, Eurotiomycetes, Chaetothyriales sp.			-
45	Ascomycota, Saccharomycetes, Saccharomycetales, Saccharomycetaceae, Kazachstania, unispora	Commensal	Yeast or yeast-like	No
46	Ascomycota, Eurotiomycetes, Eurotiales, Trichocomaceae, Penicillium sp.	Food or environmental, if not P. marneffei or P. chrysogenum	Filamentous	Yes, also cultured (1)
47	Basidiomycota, Microbotryomycetes, Sporidiobolales, Incertae sedis, Rhodotorula sp.	Commensal	Yeast or yeast-like	Yes, also cultured (1)
48	Basidiomycota, Agaricomycetes, Cantharellales, Hydnaceae, Sistotrema, brinkmannii	Environmental	Filamentous	No
49	Ascomycota, Dothideomycetes, Pleosporales, Leptosphaeriaceae, Coniothyrium sp.	Plant pathogen	Filamentous	No
50	Basidiomycota, Agaricomycetes, Russulales sp. (Peniophora sp.)		Filamentous	-
51	Ascomycota, Saccharomycetes, Saccharomycetales sp.		Yeast or yeast-like	-
52	Basidiomycota, Microbotryomycetes, Sporidiobolales, Incertae sedis, Rhodotorula, glutinis	Commensal	Yeast or yeast-like	Yes, also cultured (1)
53	Ascomycota, Dothideomycetes, Pleosporales, Didymellaceae, Phoma sp.	Enivronmental	Filamentous	No
54	Ascomycota, Sordariomycetes, Hypocreales, Hypocreaceae, Acremonium sp.	Commensal	Filamentous	Yes (1)
55	Ascomycota, Dothideomycetes, Pleosporales, Pleosporaceae sp.		Filamentous	-
56	Ascomycota, Saccharomycetes, Saccharomycetales sp.		Yeast or yeast-like	-
57	Ascomycota, Saccharomycetes, Saccharomycetales, Saccharomycetaceae, Hanseniaspora, uvarum	Food (wine), commensal?	Yeast or yeast-like	No
58	Ascomycota, Dothideomycetes, Pleosporales, Pleosporaceae, Alternaria sp.	Commensal, plant pathogen	Filamentous	Yes (1)
59	Ascomycota, Sordariomycetes, Hypocreales, Nectriaceae, Fusarium sp.	Commensal	Filamentous	Yes, also cultured (1)
60	Ascomycota, Sordariomycetes sp.		Filamentous	-
61	Ascomycota, Eurotiomycetes, Chaetothyriales, Herpotrichiellaceae, Phaeococcomyces, catenatus		Filamentous	No
62				-
63				-
64	Ascomycota, Eurotiomycetes, Eurotiales, Trichocomaceae, Aspergillus sp.	Commensal	Filamentous	Yes, also cultured (1)
65	Ascomycota, Eurotiomycetes sp.		Filamentous	-
66	Ascomycota, Eurotiomycetes, Eurotiales, Trichocomaceae, Penicillium, brevicompactum	Food	Filamentous	Yes, also cultured (1)
67	Basidiomycota, Agaricomycetes sp.			-
68	Basidiomycota, Tremellomycetes, Tremellales, Trichosporonaceae, Trichosporon sp.	Commensal, skin	Yeast or yeast-like	Yes, also cultured (1)
69				-
70	Basidiomycota, Tremellomycetes, Cystofilobasidiales, Cystofilobasidiaceae, Itersonilia, perplexans	Plant pathogen	Yeast or yeast-like	No
71	Basidiomycota, Agaricomycetes, Agaricales sp.	Food	Filamentous	-
72				-
73				-
74	Basidiomycota, Exobasidiomycetes, Malasseziales, Malasseziaceae, Malassezia, globosa	Commensal, skin	Yeast or yeast-like	Yes, also cultured (1)
75	Ascomycota, Saccharomycetes, Saccharomycetales, Saccharomycetaceae, Candida, dubliniensis	Commensal	Yeast or yeast-like	Yes (1)
76	Ascomycota sp. (subphylum Pezizomycotina)			-
77	Ascomycota, Sordariomycetes, Hypocreales, Nectriaceae, Fusarium oxysporum	Commensal, plant pathogen	Filamentous	Yes (1)
78	Ascomycota, Saccharomycetes, Saccharomycetales sp.		Yeast or yeast-like	-
79	Basidiomycota, Tremellomycetes, Tremellales, Tremellaceae, Filobasidium, floriforme	Plant pathogen, food	Yeast or yeast-like	No
80				-
81	Basidiomycota, Microbotryomycetes, Sporidiobolales sp.		Filamentous	-
82	Ascomycota, Dothideomycetes, Capnodiales, Dissoconiaceae Uwebraunia sp.	Plant pathogen	Filamentous	No
83	Ascomycota, Dothideomycetes, Botryosphaeriales, Botryosphaeriaceae sp.		Filamentous	-
84	Ascomycota, Dothideomycetes, Capnodiales, Cladosporiaceae, Cladosporium sp.	Ubiquitous, environmental	Filamentous	Yes, also cultured (1)
85	Ascomycota, Eurotiomycetes, Eurotiales, Trichocomaceae, Penicillium sp.	Food or environmental, if not P. marneffei or P. chrysogenum	Filamentous	Yes, also cultured (1)
86	Basidiomycota, Agaricomycetes, Agaricales, Agaricaceae, Agaricus, bisporus	Food	Filamentous	Yes (2)
87	Ascomycota, Eurotiomycetes, Chaetothyriales, Herpotrichiellaceae, Phaeococcomyces, catenatus		Filamentous	No
88	Ascomycota, Sordariomycetes, Hypocreales, Clavicipitaceae, Claviceps, purpurea	Plant pathogen	Filamentous	No
89	Ascomycota, Sordariomycetes, Xylariales, Amphisphaeriaceae sp.		Filamentous	-
90	Ascomycota, Saccharomycetes, Saccharomycetales, Dipodascaceae, Dipodascus, geotrichum	Commensal	Yeast or yeast-like	Yes, also cultured (1) as Galactomyces geotrichum or Geotrichum candida
91				-
92				-
93	Basidiomycota, Exobasidiomycetes sp.			-
94	Basidiomycota, Tremellomycetes, Tremellales, Tremellaceae, Cryptococcus, oeirensis	Commensal	Yeast or yeast-like	No
95				-
96	Ascomycota, Eurotiomycetes, Eurotiales, Trichocomaceae, Aspergillus sp.	Commensal	Filamentous	Yes, also cultured (1)
97	Ascomycota, Dothideomycetes, Pleosporales, Didymellaceae sp.		Filamentous	-
98				-
99	Basidiomycota, Tremellomycetes, Filobasidiales, Filobasidiaceae sp.		Yeast or least-like	-
100				-
101	Ascomycota, Saccharomycetes, Saccharomycetales, Saccharomycetaceae, Candida, humilis	Commensal	Yeast or yeast-like	Yes (1) as Candida milleri
102	Ascomycota, Sordariomycetes, Hypocreales, Nectriaceae sp.		Filamentous	-
103	Basidiomycota sp.			-
104				-
105	Ascomycota, Dothideomycetes, Pleosporales, Pleosporaceae, Stemphylium, herbarum	Environmental	Filamentous	No
106				-
107				-
108	Basidiomycota, Exobasidiomycetes, Malasseziales, Malasseziaceae, Malassezia, globosa	Commensal, skin	Yeast or yeast-like	Yes, also cultured (1)
109				-
110				-
111	Basidiomycota, Tremellomycetes, Tremellales, Trichosporonaceae, Trichosporon sp.	Commensal, skin	Yeast or yeast-like	Yes, also cultured (1)
112				-
113				-
114				-
115				-
116	Ascomycota, Dothideomycetes, Capnodiales, Cladosporiaceae, Cladosporium sp.	Ubiquitous, environmental	Filamentous	Yes, also cultured (1)
117				-
118	Basidiomycota, Tremellomycetes, Tremellales, Tremellaceae, Cryptococcus sp.	Commensal	Yeast or yeast-like	Yes, also cultured (1)
119	Ascomycota, Eurotiomycetes, Eurotiales, Trichocomaceae sp.		Filamentous	-
120	Ascomycota, Saccharomycetes, Saccharomycetales, Saccharomycetaceae, Candida, boidinii	Commensal	Yeast or yeast-like	No
121	Basidiomycota, Tremellomycetes, Tremellales, Tremellaceae, Dioszegia sp.	Plant pathogen?	Yeast or yeast-like	No
122				-
123				-
124				-
125				-
126	Basidiomycota, Exobasidiomycetes, Malasseziales, Malasseziaceae, Malassezia, restricta	Commensal, skin	Yeast or yeast-like	Yes, also cultured (1)
127	Ascomycota, Sordariomycetes, Hypocreales, Nectriaceae, Fusarium sp.	Commensal	Filamentous	Yes, also cultured (1)
128	Ascomycota, Eurotiomycetes, Eurotiales, Trichocomaceae, Aspergillus, penicillioides	Commensal	Filamentous	Yes (1)
129				-
130				-
131				-
132				-
133	Basidiomycota, Agaricomycetes, Agaricales, Pleurotaceae, Pleurotus sp.	Food	Filamentous	No
134				-
135				-
136				-
137				-
138				-
139	Ascomycota, Saccharomycetes, Saccharomycetales, Saccharomycetaceae, Millerozyma, farinosa	Commensal	Yeast or yeast-like	No
140				-
141				-
142				-
143	Basidiomycota, Microbotryomycetes, Sporidiobolales, Incertae sedis, Rhodotorula mucilaginosa	Commensal	Yeast or yeast-like	Yes (1)
144	Ascomycota, Saccharomycetes, Saccharomycetales, Saccharomycetaceae, Debaryomyces hansenii	Commensal	Yeast or yeast-like	Yes, also cultured (1)
145				-
146	Basidiomycota, Microbotryomycetes, Sporidiobolales, Sporidiobolaceae, Sporobolomyces, ruberrimus	Environmental, skin	Yeast or yeast-like	No
147	Ascomycota, Saccharomycetes, Saccharomycetales, Saccharomycetaceae, Torulaspora, delbrueckii	Commensal	Yeast or yeast-like	Yes, also cultured (1)
148	Basidiomycota, Tremellomycetes, Tremellales, Trichosporonaceae, Trichosporon sp.	Commensal	Yeast or yeast-like	Yes, also cultured (1)
149				-
150	Ascomycota, Saccharomycetes, Saccharomycetales, Saccharomycetaceae, Candida sp.	Commensal	Yeast or yeast-like	Yes, also cultured (1)
151	Ascomycota, Eurotiomycetes, Eurotiales, Trichocomaceae, Aspergillus sp.	Commensal	Filamentous	Yes, also cultured (1)
152				-
153	Ascomycota, Saccharomycetes, Saccharomycetales, Saccharomycopsidaceae, Saccharomycopsis, fibuligera	Commensal, food	Yeast or yeast-like	No
154				-
155				-
156				-
157				-
158				-
159	Ascomycota, Saccharomycetes, Saccharomycetales, Saccharomycetaceae, Saccharomyces, cerevisiae	Commensal, food	Yeast or yeast-like	Yes, also cultured (1)
160				-
161				-
162				-
163				-
164				-
165	Basidiomycota, Exobasidiomycetes, Malasseziales, Malasseziaceae, Malassezia, globosa	Commensal	Yeast or yeast-like	Yes, also cultured (1)
166	Ascomycota, Saccharomycetes, Saccharomycetales, Saccharomycetaceae, Pichia, fermentans	Commensal	Yeast or yeast-like	Yes, also cultured (1) as Candida lambica
167	Ascomycota, Saccharomycetes, Saccharomycetales, Dipodascaceae, Dipodascus, geotrichum	Commensal	Yeast or yeast-like	Yes, also cultured (1) as Galactomyces geotrichum or Geotrichum candida
168				-
169	Basidiomycota, Tremellomycetes, Cystofilobasidiales, Cystofilobasidiaceae, Cystofilobasidium, capitatum	Environmental, marine	Yeast or yeast-like	Yes, also cultured (1)
170	Basidiomycota, Exobasidiomycetes, Incertae sedis, Incertae sedis, Meira sp.	Plant pathogen, mite	Yeast or yeast-like	No
171				-
172				-
173	Basidiomycota, Tremellomycetes, Tremellales, Tremellaceae, Cryptococcus sp.	Commensal	Yeast or yeast-like	Yes, also cultured (1)
174	Ascomycota, Sordariomycetes, Microascales, Microascales Incertae sedis, Ceratocystis, stenoceras	Plant pathogen	Filamentous	No
175				-
176				-
177				-
178				-
179	Ascomycota, Saccharomycetes, Saccharomycetales, Saccharomycetaceae, Candida sp.	Commensal	Yeast or yeast-like	Yes, also cultured (1)
180				-
181				-
182				-
183	Basidiomycota, Exobasidiomycetes, Exobasidiales, Exobasidiaceae, Exobasidium sp.	Plant pathogen	Filamentous	No
184	Basidiomycota, Tremellomycetes, Tremellales, Tremellaceae, Cryptococcus sp.	Commensal	Yeast or yeast-like	Yes, also cultured (1)
185				-
186				-
187				-
188	Basidiomycota, Tremellomycetes, Tremellales, Tremellaceae, Cryptococcus sp.	Commensal	Yeast or yeast-like	Yes, also cultured (1)
189				-
190				-
191				-
192	Ascomycota, Dothideomycetes, Botryosphaeriales, Botryosphaeriaceae, sp.		Filamentous	-
193				-
194	Ascomycota, Saccharomycetes, Saccharomycetales, Dipodascaceae, Dipodascus, geotrichum	Commensal	Yeast or yeast-like	Yes, also cultured (1) as Galactomyces geotrichum or Geotrichum candida
195				-
196				-
197				-
198	Ascomycota, Saccharomycetes, Saccharomycetales, Metschnikowiaceae, Metschnikowia, reukaufii	Commensal	Yeast or yeast-like	No
199				-
200				-
201	Basidiomycota, Microbotryomycetes, Sporidiobolales, Sporidiobolaceae, Sporobolomyces, gracilis	Environmental?	Yeast or yeast-like	No
202				-
203	Ascomycota sp.			-
204	Ascomycota, Dothideomycetes, Pleosporales, Didymellaceae, Phoma sp.	Enivronmental?	Filamentous	No
205				-
206				-
207				-
208				-
209	Ascomycota, Saccharomycetes, Saccharomycetales, Saccharomycetaceae, Candida, albicans	Commensal	Yeast or yeast-like	Yes, also cultured (1)
210	Ascomycota, Eurotiomycetes, Eurotiales, Trichocomaceae, Penicillium sp.	Food or environmental, if not P. marneffei or P. chrysogenum	Filamentous	Yes, also cultured (1)
211	Ascomycota, Saccharomycetes, Saccharomycetales, Saccharomycetaceae, Candida, ethanolica	Commensal	Yeast or yeast-like	No
212				-
213				-
214				-
215				-
216				-
217				-
218	Ascomycota, Saccharomycetes, Saccharomycetales, Dipodascaceae, Dipodascus, geotrichum	Commensal	Yeast or yeast-like	Yes, also cultured (1) as Galactomyces geotrichum or Geotrichum candida
219				-
220	Ascomycota, Saccharomycetes, Saccharomycetales, Saccharomycetaceae, Saccharomyces sp.	Commensal	Yeast or yeast-like	Yes, also cultured (1)
221				-
222				-
223				-
224				-
225	Ascomycota, Saccharomycetes, Saccharomycetales, Saccharomycetaceae, Candida sp.	Commensal	Yeast or yeast-like	Yes, also cultured (1)
226				-
227				-
228				-
229				-
230				-
231				-
232				-
233	Ascomycota, Saccharomycetes, Saccharomycetales, Saccharomycetaceae, Komagataella, pastoris	Commensal	Yeast or yeast-like	No
234				-
235				-
236				-
237	Ascomycota, Saccharomycetes, Saccharomycetales, Dipodascaceae, Dipodascus, geotrichum	Commensal	Yeast or yeast-like	Yes, also cultured (1) as Galactomyces geotrichum or Geotrichum candida
238				-
239				-
240	Ascomycota, Leotiomycetes, Helotiales, Sclerotiniaceae sp.		Filamentous	-
241	Ascomycota, Eurotiomycetes, Eurotiales, Trichocomaceae, Penicillium sp.	Food or environmental, if not P. marneffei or P. chrysogenum	Filamentous	Yes, also cultured (1)
242				-
243	Ascomycota, Saccharomycetes, Saccharomycetales sp.		Yeast or yeast-like	-
244				-
245				-
Reference list:
1 Hamad I, Raoult D, Bittar F. Repertory of eukaryotes (eukaryome) in the human gastrointestinal tract: taxonomy and detection methods. Parasite Immunol 2016;38:12-36.
2 Suhr MJ, Hallen-Adams HE. The human gut mycobiome: pitfalls and potentials--a mycologist's perspective. Mycologia 2015;107:1057-73.
